# Supplementary material for: Crystal structure of (acetato-κO)(ethanol-κO)[(9S,17S,21S,29S)-9,17,21,29-tetra­hydroxy-18,30-dioxa­octa­cyclo­[18.10.0.02,7.08,19.09,17.011,16.021,29.023,28]triaconta-1,3,5,7,11(16),12,14,19,23(28),24,26-undeca­ene-10,22-dione-κ3 O 18,O 21,O 22]caesium ethanol monosolvate
Source: Acta Crystallogr E Crystallogr Commun. 2016 Jun 3;72(Pt 7):884–7. doi: 10.1107/S2056989016008860 (PMC4992898; doi:10.1107/S2056989016008860)
Supplement: Supplementary file 1 [file e-72-00884-sup1.cif]

##############################################################################
#                                                                            #
# This CIF contains the data in a paper accepted for publication in          #
# Acta Crystallographica Section E. It conforms to the requirements of       #
# Notes for Authors for Acta Crystallographica Section E, and has been       #
# peer reviewed under the auspices of the IUCr Commission on Journals.       #
#                                                                            #
# Full details of the Crystallographic Information File format               #
# are given in the paper "The Crystallographic Information File (CIF):       #
# a New Standard Archive File for Crystallography" by S. R. Hall, F. H.      #
# Allen and I. D. Brown [Acta Cryst. (1991), A47, 655-685].                  #
#                                                                            #
# The current version of the core CIF dictionary is obtainable from          #
# ftp://ftp.iucr.org/pub/cif_core.dic.                                       #
#                                                                            #
# Software is freely available for graphical display of the structure(s)     #
# in this CIF. For information consult the CIF software page                 #
# http://www.iucr.org/resources/cif/software.                                #
#                                                                            #
# This file may be used for bona fide research purposes within the           #
# scientific community so long as proper attribution is given to the journal # 
# article from which it was obtained.                                        #
#                                                                            #
##############################################################################
data_I
_database_code_depnum_ccdc_archive 'CCDC 1479382'
_audit_creation_method     SHELXL-97
_journal_date_recd_electronic     2016-05-12
_journal_date_accepted     2016-06-01
_journal_name_full     'Acta Crystallographica, Section E'
_journal_year     2016
_journal_volume     72
_journal_issue      7
_journal_page_first     884
_journal_page_last     887
_journal_paper_category     GM
_journal_paper_doi     10.1107/S2056989016008860
_journal_coeditor_code     LH5813
_publ_contact_author_name     'Ravell Bengiat'
_publ_contact_author_address
;
Institute of Chemistry, The Hebrew University of Jerusalem,
Jerusalem, Israel 9190401
;
_publ_contact_author_email     ravell.bengiat@mail.huji.ac.il
_publ_contact_author_fax     '+972-2- 6528250'
_publ_contact_author_phone     '+972-2-6584558'
_publ_section_title
;\
Crystal structure of
(acetato-\k<i>O</i>)(ethanol-\k<i>O</i>)[(9<i>S</i>,17<i>S</i>,21<i>S</i>,\
29<i>S</i>)-9,17,21,29-tetrahydroxy-18,30-dioxaoctacyclo[18.10.0.0^2,7^.0^8,\
19^.0^9,17^.0^11,16^.0^21,29^.0^23,28^]triaconta-1,3,5,7,11(16),12,14,19,\
23(28),24,26-undecaene-10,22-dione-\k^3^<i>O</i>^18^,<i>O</i>^21^,\
<i>O</i>^22^]caesium ethanol monosolvate
;
loop_
    _publ_author_name
    _publ_author_footnote
    _publ_author_address
    'Bengiat, Ravell' .
;
Institute of Chemistry, The Hebrew University of Jerusalem, Jerusalem,
Israel 9190401
;
    'Gil, Maayan' .
;
Institute of Chemistry, The Hebrew University of Jerusalem, Jerusalem,
Israel 9190401
;
    'Klein, Asne' .
;
Institute of Chemistry, The Hebrew University of Jerusalem, Jerusalem,
Israel 9190401
;
    'Bogoslavsky, Benny' .
;
Institute of Chemistry, The Hebrew University of Jerusalem, Jerusalem,
Israel 9190401
;
    'Cohen, Shmuel' .
;
Institute of Chemistry, The Hebrew University of Jerusalem, Jerusalem,
Israel 9190401
;
    'Yardeni, Guy' .
;
Department of Chemistry, Nuclear Research Centre Negev, Beer Sheva,
Israel 84190
;
    'Zilbermann, Israel' .
;
Department of Chemistry, Nuclear Research Centre Negev, Beer Sheva,
Israel 84190
;
    'Almog, Joseph' .
;
Institute of Chemistry, The Hebrew University of Jerusalem, Jerusalem,
Israel 9190401
;
_publ_section_synopsis
;
The title compound, C~28~H~16~O~8~\\cdotCs^+^CH~3~O^-^\\cdot2CH~3~CH~2~OH, was
formed in the supramolecular reaction between a vasarene analogue and caesium
fluoride, where the F^-^ ion has been replaced by acetate.
;
_chemical_name_systematic
;\
(Acetato-\k<i>O</i>)(ethanol-\k<i>O</i>)[(9<i>S</i>,17<i>S</i>,21<i>S</i>,\
29<i>S</i>)-9,17,21,29-tetrahydroxy-18,30-dioxaoctacyclo[18.10.0.0^2,7^.\
0^8,19^.0^9,17^.0^11,16^.0^21,29^.0^23,28^]\
triaconta-1,3,5,7,11(16),12,14,19,23(28),24,26-undecaene-10,22-dione-\
\k^3^<i>O</i>^18^,<i>O</i>^21^,<i>O</i>^22^]caesium
ethanol monosolvate
;
_chemical_name_common     ?
_chemical_formula_moiety     'C28 H16 O8, 2(C2 H6 O), Cs, C2 H3 O2'
_chemical_formula_sum     'C34 H31 Cs O12'
_chemical_formula_iupac     '[Cs (C2 H3 O2) (C28 H16 O8) (C2 H6 O)], C2 H6 O'
_chemical_formula_weight     764.50
_chemical_melting_point     ?
_symmetry_cell_setting     triclinic
_symmetry_space_group_name_H-M     'P -1'
_symmetry_space_group_name_Hall     '-P 1'
loop_
    _symmetry_equiv_pos_as_xyz
    'x, y, z'
    '-x, -y, -z'
_cell_length_a     10.609(2)
_cell_length_b     11.669(2)
_cell_length_c     14.319(2)
_cell_angle_alpha     74.741(2)
_cell_angle_beta     70.932(2)
_cell_angle_gamma     89.095(2)
_cell_volume     1611.5(4)
_cell_formula_units_Z     2
_cell_measurement_reflns_used     7362
_cell_measurement_theta_min     2.114
_cell_measurement_theta_max     28.092
_cell_measurement_temperature     173.0(10)
_exptl_crystal_description     Prisme
_exptl_crystal_colour     colorless
_exptl_crystal_size_max     0.64
_exptl_crystal_size_mid     0.24
_exptl_crystal_size_min     0.13
_exptl_crystal_density_diffrn     1.576
_exptl_crystal_density_meas     ?
_exptl_crystal_density_method     'not measured'
_exptl_crystal_F_000     772
_exptl_absorpt_coefficient_mu     1.214
_exptl_absorpt_correction_type     multi-scan
_exptl_absorpt_process_details
;
(SADABS; Bruker, 2002)
;
_exptl_absorpt_correction_T_min     0.5105
_exptl_absorpt_correction_T_max     0.8582
_exptl_special_details     ?
_diffrn_ambient_temperature     173.0(10)
_diffrn_radiation_type     MoK\a
_diffrn_radiation_wavelength     0.71073
_diffrn_radiation_source     'fine-focus sealed tube'
_diffrn_radiation_monochromator     graphite
_diffrn_measurement_device_type     'Bruker SMART CCD'
_diffrn_measurement_method     '\f and \w scans'
_diffrn_detector_area_resol_mean     ?
_diffrn_reflns_number     17584
_diffrn_reflns_av_R_equivalents     0.0287
_diffrn_reflns_av_sigmaI/netI     0.0321
_diffrn_reflns_theta_min     2.11
_diffrn_reflns_theta_max     27.00
_diffrn_reflns_theta_full     27.00
_diffrn_measured_fraction_theta_max     0.984
_diffrn_measured_fraction_theta_full     0.984
_diffrn_reflns_limit_h_min     -13
_diffrn_reflns_limit_h_max     13
_diffrn_reflns_limit_k_min     -14
_diffrn_reflns_limit_k_max     14
_diffrn_reflns_limit_l_min     -18
_diffrn_reflns_limit_l_max     18
_diffrn_standards_number     ?
_diffrn_standards_interval_count     ?
_diffrn_standards_interval_time     ?
_diffrn_standards_decay_%     ?
_refine_special_details
;
 Refinement of F^2^ against ALL reflections.  The weighted R-factor wR and
 goodness of fit S are based on F^2^, conventional R-factors R are based
 on F, with F set to zero for negative F^2^. The threshold expression of
 F^2^ > 2sigma(F^2^) is used only for calculating R-factors(gt) etc. and is
 not relevant to the choice of reflections for refinement.  R-factors based
 on F^2^ are statistically about twice as large as those based on F, and R-
 factors based on ALL data will be even larger.
;
_reflns_number_total     6917
_reflns_number_gt     6818
_reflns_threshold_expression     'I>2\s(I)'
_refine_ls_structure_factor_coef     Fsqd
_refine_ls_matrix_type     full
_refine_ls_R_factor_all     0.0342
_refine_ls_R_factor_gt     0.0336
_refine_ls_wR_factor_gt     0.0848
_refine_ls_wR_factor_ref     0.0853
_refine_ls_goodness_of_fit_ref     1.190
_refine_ls_restrained_S_all     1.190
_refine_ls_number_reflns     6917
_refine_ls_number_parameters     451
_refine_ls_number_restraints     0
_refine_ls_hydrogen_treatment     mixed
_refine_ls_weighting_scheme     calc
_refine_ls_weighting_details
         'calc w=1/[\s^2^(Fo^2^)+(0.0375P)^2^+1.2130P] where P=(Fo^2^+2Fc^2^)/3'
_atom_sites_solution_hydrogens     geom
_atom_sites_solution_primary     direct
_atom_sites_solution_secondary     difmap
_refine_ls_shift/su_max     0.007
_refine_ls_shift/su_mean     0.000
_refine_diff_density_max     1.724
_refine_diff_density_min     -0.664
_refine_ls_extinction_method     none
_refine_ls_extinction_coef     ?
loop_
    _atom_type_symbol
    _atom_type_description
    _atom_type_scat_dispersion_real
    _atom_type_scat_dispersion_imag
    _atom_type_scat_source
    'C' 'C' 0.0033 0.0016
                         'International Tables Vol C Tables 4.2.6.8 and 6.1.1.4'
    'H' 'H' 0.0000 0.0000
                         'International Tables Vol C Tables 4.2.6.8 and 6.1.1.4'
    'O' 'O' 0.0106 0.0060
                         'International Tables Vol C Tables 4.2.6.8 and 6.1.1.4'
    'Cs' 'Cs' -0.3680 2.1192
                         'International Tables Vol C Tables 4.2.6.8 and 6.1.1.4'
_computing_data_collection
;
SMART (Bruker, 2002)
;
_computing_cell_refinement
;
SAINT (Bruker, 2002)
;
_computing_data_reduction
;
SAINT (Bruker, 2002)
;
_computing_structure_solution
;
SHELXS97 (Sheldrick, 2008)
;
_computing_structure_refinement
;
SHELXL97 (Sheldrick, 2008)
;
_computing_molecular_graphics
;
Mercury (Macrae et al., 2008)
;
_computing_publication_material
;
SHELXTL (Sheldrick, 2008)
;
loop_
    _atom_site_type_symbol
    _atom_site_label
    _atom_site_fract_x
    _atom_site_fract_y
    _atom_site_fract_z
    _atom_site_U_iso_or_equiv
    _atom_site_adp_type
    _atom_site_calc_flag
    _atom_site_refinement_flags
    _atom_site_occupancy
    _atom_site_symmetry_multiplicity
    _atom_site_disorder_assembly
    _atom_site_disorder_group
    C C1 0.2002(2) 0.13669(19) 1.17244(17) 0.0175(4) Uani d . 1 1 . .
    C C2 0.1777(2) 0.1095(2) 1.27587(18) 0.0199(4) Uani d . 1 1 . .
    C C3 0.2805(2) 0.1067(2) 1.31994(18) 0.0209(5) Uani d . 1 1 . .
    C C4 0.4154(2) 0.1316(2) 1.25043(19) 0.0213(5) Uani d . 1 1 . .
    C C5 0.4384(2) 0.1527(2) 1.14390(18) 0.0194(4) Uani d . 1 1 . .
    C C6 0.3334(2) 0.15554(19) 1.10705(17) 0.0181(4) Uani d . 1 1 . .
    C C7 0.2532(3) 0.0832(2) 1.4266(2) 0.0264(5) Uani d . 1 1 . .
    H H7 0.1638 0.0640 1.4725 0.032 Uiso calc R 1 1 . .
    C C8 0.3557(3) 0.0882(3) 1.4641(2) 0.0316(6) Uani d . 1 1 . .
    H H8 0.3375 0.0731 1.5359 0.038 Uiso calc R 1 1 . .
    C C9 0.4886(3) 0.1158(3) 1.3959(2) 0.0327(6) Uani d . 1 1 . .
    H H9 0.5586 0.1213 1.4226 0.039 Uiso calc R 1 1 . .
    C C10 0.5189(3) 0.1348(2) 1.2928(2) 0.0273(5) Uani d . 1 1 . .
    H H10 0.6095 0.1502 1.2489 0.033 Uiso calc R 1 1 . .
    C C11 -0.0331(2) 0.1068(2) 1.26594(18) 0.0204(4) Uani d . 1 1 . .
    C C12 0.0699(2) 0.1299(2) 1.15298(18) 0.0186(4) Uani d . 1 1 . .
    C C13 0.0413(2) 0.2535(2) 1.09573(19) 0.0211(5) Uani d . 1 1 . .
    C C14 -0.0449(2) 0.3084(2) 1.17370(19) 0.0230(5) Uani d . 1 1 . .
    C C15 -0.0903(2) 0.2250(2) 1.26866(19) 0.0225(5) Uani d . 1 1 . .
    C C16 -0.1744(3) 0.2560(3) 1.3541(2) 0.0307(6) Uani d . 1 1 . .
    H H16 -0.2059 0.1995 1.4195 0.037 Uiso calc R 1 1 . .
    C C17 -0.2108(3) 0.3720(3) 1.3405(2) 0.0404(7) Uani d . 1 1 . .
    H H17 -0.2678 0.3952 1.3979 0.048 Uiso calc R 1 1 . .
    C C18 -0.1660(3) 0.4555(3) 1.2449(3) 0.0404(7) Uani d . 1 1 . .
    H H18 -0.1931 0.5344 1.2380 0.049 Uiso calc R 1 1 . .
    C C19 -0.0827(3) 0.4247(2) 1.1601(2) 0.0320(6) Uani d . 1 1 . .
    H H19 -0.0521 0.4811 1.0946 0.038 Uiso calc R 1 1 . .
    C C21 0.5131(2) 0.1982(2) 0.96238(18) 0.0196(4) Uani d . 1 1 . .
    C C22 0.5672(2) 0.1622(2) 1.05530(18) 0.0208(5) Uani d . 1 1 . .
    C C23 0.6674(2) 0.2676(2) 1.0343(2) 0.0259(5) Uani d . 1 1 . .
    C C24 0.6405(2) 0.3677(2) 0.9577(2) 0.0251(5) Uani d . 1 1 . .
    C C25 0.5503(2) 0.3302(2) 0.91796(19) 0.0220(5) Uani d . 1 1 . .
    C C26 0.5078(3) 0.4087(2) 0.8450(2) 0.0290(5) Uani d . 1 1 . .
    H H26 0.4445 0.3833 0.8192 0.035 Uiso calc R 1 1 . .
    C C27 0.5618(3) 0.5262(3) 0.8112(2) 0.0364(6) Uani d . 1 1 . .
    H H27 0.5346 0.5824 0.7614 0.044 Uiso calc R 1 1 . .
    C C28 0.6550(3) 0.5628(2) 0.8490(2) 0.0380(7) Uani d . 1 1 . .
    H H28 0.6919 0.6431 0.8232 0.046 Uiso calc R 1 1 . .
    C C29 0.6945(3) 0.4858(2) 0.9226(2) 0.0340(6) Uani d . 1 1 . .
    H H29 0.7568 0.5119 0.9490 0.041 Uiso calc R 1 1 . .
    Cs Cs1 0.191153(14) 0.124796(13) 0.862730(11) 0.02585(7) Uani d . 1 1 . .
    O O1 0.04685(16) 0.08256(15) 1.33507(13) 0.0226(3) Uani d . 1 1 . .
    O O2 -0.12922(17) 0.01494(17) 1.29727(14) 0.0243(4) Uani d . 1 1 . .
    H H2O -0.099(3) -0.041(3) 1.299(3) 0.034(10) Uiso d . 1 1 . .
    O O3 0.06070(17) 0.04548(16) 1.10108(13) 0.0212(3) Uani d . 1 1 . .
    H H3O 0.093(3) -0.005(3) 1.122(2) 0.021(8) Uiso d . 1 1 . .
    O O4 0.08513(19) 0.29564(16) 1.00382(14) 0.0289(4) Uani d . 1 1 . .
    O O5 0.36872(15) 0.17430(15) 1.00338(12) 0.0197(3) Uani d . 1 1 . .
    O O6 0.55495(19) 0.13249(16) 0.89154(14) 0.0229(4) Uani d . 1 1 . .
    H H6O 0.623(4) 0.137(3) 0.874(3) 0.031(10) Uiso d . 1 1 . .
    O O7 0.63353(19) 0.05673(17) 1.06295(15) 0.0262(4) Uani d . 1 1 . .
    H H7O 0.584(3) 0.013(3) 1.071(3) 0.031(10) Uiso d . 1 1 . .
    O O8 0.7534(2) 0.2654(2) 1.07278(17) 0.0417(5) Uani d . 1 1 . .
    C C1A -0.0995(3) 0.2127(2) 0.7471(2) 0.0292(5) Uani d . 1 1 . .
    C C2A -0.1497(4) 0.3298(3) 0.7045(3) 0.0605(11) Uani d . 1 1 . .
    H H2A1 -0.1226 0.3911 0.7310 0.091 Uiso calc R 1 1 . .
    H H2A2 -0.2475 0.3214 0.7254 0.091 Uiso calc R 1 1 . .
    H H2A3 -0.1116 0.3529 0.6293 0.091 Uiso calc R 1 1 . .
    O O1A 0.02108(18) 0.19599(17) 0.70590(15) 0.0322(4) Uani d . 1 1 . .
    O O2A -0.18031(18) 0.13858(16) 0.82327(15) 0.0302(4) Uani d . 1 1 . .
    C C1E 0.4943(4) 0.3196(4) 0.5980(3) 0.0606(10) Uani d . 1 1 . .
    H H1E1 0.5492 0.3891 0.5951 0.073 Uiso calc R 1 1 . .
    H H1E2 0.4918 0.3275 0.5281 0.073 Uiso calc R 1 1 . .
    C C2E 0.5549(5) 0.2099(5) 0.6319(3) 0.0800(15) Uani d . 1 1 . .
    H H2E1 0.5524 0.1999 0.7027 0.120 Uiso calc R 1 1 . .
    H H2E2 0.6479 0.2146 0.5869 0.120 Uiso calc R 1 1 . .
    H H2E3 0.5049 0.1418 0.6290 0.120 Uiso calc R 1 1 . .
    O O1E 0.3619(3) 0.3185(3) 0.6666(2) 0.0576(7) Uani d . 1 1 . .
    H H1E 0.319(4) 0.340(4) 0.625(3) 0.063(13) Uiso d . 1 1 . .
    C C3E 0.2150(3) 0.3851(3) 0.4560(2) 0.0419(7) Uani d . 1 1 . .
    H H3E1 0.2817 0.3271 0.4387 0.050 Uiso calc R 1 1 . .
    H H3E2 0.2551 0.4653 0.4122 0.050 Uiso calc R 1 1 . .
    C C4E 0.0925(4) 0.3560(3) 0.4324(3) 0.0483(8) Uani d . 1 1 . .
    H H4E1 0.0530 0.2762 0.4748 0.072 Uiso calc R 1 1 . .
    H H4E2 0.1180 0.3584 0.3596 0.072 Uiso calc R 1 1 . .
    H H4E3 0.0271 0.4146 0.4474 0.072 Uiso calc R 1 1 . .
    O O2E 0.1861(2) 0.3825(2) 0.56062(18) 0.0436(5) Uani d . 1 1 . .
    H H2E 0.131(4) 0.329(4) 0.600(3) 0.056(12) Uiso d . 1 1 . .
loop_
    _atom_site_aniso_label
    _atom_site_aniso_U_11
    _atom_site_aniso_U_22
    _atom_site_aniso_U_33
    _atom_site_aniso_U_12
    _atom_site_aniso_U_13
    _atom_site_aniso_U_23
    C1 0.0179(10) 0.0144(10) 0.0202(11) 0.0014(8) -0.0073(8) -0.0036(8)
    C2 0.0186(10) 0.0173(10) 0.0221(11) 0.0024(8) -0.0057(9) -0.0038(9)
    C3 0.0225(11) 0.0184(11) 0.0210(11) 0.0028(8) -0.0088(9) -0.0025(9)
    C4 0.0210(11) 0.0171(11) 0.0248(12) 0.0021(8) -0.0088(9) -0.0026(9)
    C5 0.0169(10) 0.0157(10) 0.0244(12) -0.0002(8) -0.0060(9) -0.0048(9)
    C6 0.0203(11) 0.0130(10) 0.0201(11) 0.0014(8) -0.0064(9) -0.0034(8)
    C7 0.0258(12) 0.0272(12) 0.0239(12) 0.0045(10) -0.0082(10) -0.0035(10)
    C8 0.0355(14) 0.0364(15) 0.0242(13) 0.0058(11) -0.0151(11) -0.0041(11)
    C9 0.0318(14) 0.0391(15) 0.0314(14) 0.0029(11) -0.0194(11) -0.0053(12)
    C10 0.0229(12) 0.0284(13) 0.0300(13) 0.0023(10) -0.0118(10) -0.0034(10)
    C11 0.0173(10) 0.0225(11) 0.0206(11) 0.0017(8) -0.0057(9) -0.0055(9)
    C12 0.0162(10) 0.0185(11) 0.0206(11) 0.0015(8) -0.0052(8) -0.0058(9)
    C13 0.0185(10) 0.0198(11) 0.0256(12) 0.0024(8) -0.0091(9) -0.0053(9)
    C14 0.0210(11) 0.0230(12) 0.0267(12) 0.0053(9) -0.0091(9) -0.0083(10)
    C15 0.0178(10) 0.0238(12) 0.0278(12) 0.0019(9) -0.0079(9) -0.0099(10)
    C16 0.0255(12) 0.0344(14) 0.0301(14) 0.0027(10) -0.0030(10) -0.0131(11)
    C17 0.0386(16) 0.0392(16) 0.0418(17) 0.0116(13) -0.0039(13) -0.0211(14)
    C18 0.0453(17) 0.0292(15) 0.0471(18) 0.0155(12) -0.0113(14) -0.0167(13)
    C19 0.0349(14) 0.0252(13) 0.0349(15) 0.0079(11) -0.0108(11) -0.0080(11)
    C21 0.0154(10) 0.0189(11) 0.0234(11) 0.0004(8) -0.0038(8) -0.0074(9)
    C22 0.0179(10) 0.0184(11) 0.0247(12) 0.0014(8) -0.0065(9) -0.0043(9)
    C23 0.0201(11) 0.0275(13) 0.0276(13) -0.0035(9) -0.0042(9) -0.0078(10)
    C24 0.0224(11) 0.0237(12) 0.0256(12) -0.0026(9) -0.0023(9) -0.0079(10)
    C25 0.0193(11) 0.0197(11) 0.0227(12) 0.0022(8) -0.0006(9) -0.0069(9)
    C26 0.0291(13) 0.0259(13) 0.0275(13) 0.0048(10) -0.0055(10) -0.0048(10)
    C27 0.0418(16) 0.0249(13) 0.0324(15) 0.0093(11) -0.0030(12) -0.0036(11)
    C28 0.0459(17) 0.0169(12) 0.0388(16) -0.0022(11) 0.0014(13) -0.0066(11)
    C29 0.0333(14) 0.0278(14) 0.0358(15) -0.0069(11) -0.0012(11) -0.0128(12)
    Cs1 0.02629(10) 0.02675(10) 0.02485(10) 0.00161(6) -0.01049(6) -0.00509(6)
    O1 0.0181(8) 0.0271(9) 0.0194(8) 0.0011(6) -0.0046(6) -0.0032(7)
    O2 0.0197(8) 0.0216(9) 0.0273(9) -0.0019(7) -0.0034(7) -0.0053(7)
    O3 0.0224(8) 0.0179(8) 0.0249(9) 0.0026(7) -0.0096(7) -0.0066(7)
    O4 0.0327(9) 0.0260(9) 0.0232(9) 0.0066(7) -0.0065(7) -0.0026(7)
    O5 0.0154(7) 0.0229(8) 0.0191(8) 0.0000(6) -0.0040(6) -0.0050(6)
    O6 0.0181(9) 0.0226(9) 0.0262(9) 0.0009(7) -0.0022(7) -0.0099(7)
    O7 0.0199(9) 0.0219(9) 0.0353(10) 0.0055(7) -0.0085(7) -0.0064(8)
    O8 0.0324(10) 0.0480(13) 0.0437(12) -0.0132(9) -0.0196(9) -0.0014(10)
    C1A 0.0294(13) 0.0248(13) 0.0281(13) 0.0048(10) -0.0062(10) -0.0029(10)
    C2A 0.0462(19) 0.0423(19) 0.056(2) 0.0219(15) 0.0086(16) 0.0148(16)
    O1A 0.0236(9) 0.0261(9) 0.0361(10) 0.0034(7) -0.0023(8) -0.0003(8)
    O2A 0.0249(9) 0.0228(9) 0.0331(10) 0.0031(7) -0.0015(7) -0.0019(8)
    C1E 0.050(2) 0.068(3) 0.048(2) 0.0046(18) -0.0024(16) -0.0071(19)
    C2E 0.092(3) 0.105(4) 0.049(2) 0.049(3) -0.025(2) -0.033(2)
    O1E 0.0424(13) 0.0750(19) 0.0410(14) 0.0083(13) -0.0057(11) -0.0026(13)
    C3E 0.0445(17) 0.0315(15) 0.0380(17) 0.0020(12) -0.0029(13) -0.0036(13)
    C4E 0.055(2) 0.0434(18) 0.0427(18) 0.0000(15) -0.0115(15) -0.0115(15)
    O2E 0.0448(13) 0.0393(12) 0.0366(12) -0.0098(10) -0.0067(10) -0.0015(10)
_geom_special_details
;
 All esds (except the esd in the dihedral angle between two l.s. planes)
 are estimated using the full covariance matrix.  The cell esds are taken
 into account individually in the estimation of esds in distances, angles
 and torsion angles; correlations between esds in cell parameters are only
 used when they are defined by crystal symmetry.  An approximate (isotropic)
 treatment of cell esds is used for estimating esds involving l.s. planes.
;
loop_
    _geom_bond_atom_site_label_1
    _geom_bond_atom_site_label_2
    _geom_bond_site_symmetry_2
    _geom_bond_distance
    _geom_bond_publ_flag
    C1 C2 . 1.369(3) ?
    C1 C6 . 1.399(3) ?
    C1 C12 . 1.504(3) ?
    C2 O1 . 1.360(3) ?
    C2 C3 . 1.423(3) ?
    C3 C7 . 1.409(3) ?
    C3 C4 . 1.434(3) ?
    C4 C5 . 1.417(3) ?
    C4 C10 . 1.422(3) ?
    C5 C6 . 1.377(3) ?
    C5 C22 . 1.512(3) ?
    C6 O5 . 1.364(3) ?
    C7 C8 . 1.369(4) ?
    C7 H7 . 0.9500 ?
    C8 C9 . 1.412(4) ?
    C8 H8 . 0.9500 ?
    C9 C10 . 1.361(4) ?
    C9 H9 . 0.9500 ?
    C10 H10 . 0.9500 ?
    C11 O2 . 1.368(3) ?
    C11 O1 . 1.474(3) ?
    C11 C15 . 1.503(3) ?
    C11 C12 . 1.584(3) ?
    C12 O3 . 1.402(3) ?
    C12 C13 . 1.539(3) ?
    C13 O4 . 1.207(3) ?
    C13 C14 . 1.478(3) ?
    C14 C15 . 1.385(4) ?
    C14 C19 . 1.392(4) ?
    C15 C16 . 1.390(3) ?
    C16 C17 . 1.383(4) ?
    C16 H16 . 0.9500 ?
    C17 C18 . 1.391(5) ?
    C17 H17 . 0.9500 ?
    C18 C19 . 1.379(4) ?
    C18 H18 . 0.9500 ?
    C19 H19 . 0.9500 ?
    C21 O6 . 1.385(3) ?
    C21 O5 . 1.452(3) ?
    C21 C25 . 1.508(3) ?
    C21 C22 . 1.572(3) ?
    C22 O7 . 1.405(3) ?
    C22 C23 . 1.540(3) ?
    C23 O8 . 1.207(3) ?
    C23 C24 . 1.472(4) ?
    C24 C25 . 1.389(4) ?
    C24 C29 . 1.398(4) ?
    C25 C26 . 1.387(4) ?
    C26 C27 . 1.392(4) ?
    C26 H26 . 0.9500 ?
    C27 C28 . 1.392(5) ?
    C27 H27 . 0.9500 ?
    C28 C29 . 1.368(5) ?
    C28 H28 . 0.9500 ?
    C29 H29 . 0.9500 ?
    Cs1 O7 2_657 3.0101(18) ?
    Cs1 O3 . 3.1163(18) ?
    Cs1 O1E . 3.121(3) ?
    Cs1 O4 . 3.1441(18) ?
    Cs1 O3 2_557 3.1744(17) ?
    Cs1 O1A . 3.257(2) ?
    Cs1 O5 . 3.3263(16) ?
    Cs1 O2 2_557 3.3650(19) ?
    Cs1 Cs1 2_557 4.9310(5) ?
    Cs1 H3O . 3.43(3) ?
    O2 Cs1 2_557 3.3650(19) ?
    O2 H2O . 0.72(4) ?
    O3 Cs1 2_557 3.1744(17) ?
    O3 H3O . 0.72(3) ?
    O6 H6O . 0.68(4) ?
    O7 Cs1 2_657 3.0101(18) ?
    O7 H7O . 0.70(4) ?
    C1A O1A . 1.258(3) ?
    C1A O2A . 1.261(3) ?
    C1A C2A . 1.507(4) ?
    C2A H2A1 . 0.9800 ?
    C2A H2A2 . 0.9800 ?
    C2A H2A3 . 0.9800 ?
    C1E O1E . 1.424(4) ?
    C1E C2E . 1.462(6) ?
    C1E H1E1 . 0.9900 ?
    C1E H1E2 . 0.9900 ?
    C2E H2E1 . 0.9800 ?
    C2E H2E2 . 0.9800 ?
    C2E H2E3 . 0.9800 ?
    O1E H1E . 0.84(4) ?
    C3E O2E . 1.420(4) ?
    C3E C4E . 1.509(5) ?
    C3E H3E1 . 0.9900 ?
    C3E H3E2 . 0.9900 ?
    C4E H4E1 . 0.9800 ?
    C4E H4E2 . 0.9800 ?
    C4E H4E3 . 0.9800 ?
    O2E H1E . 1.92(5) ?
    O2E H2E . 0.82(4) ?
loop_
    _geom_angle_atom_site_label_1
    _geom_angle_atom_site_label_2
    _geom_angle_atom_site_label_3
    _geom_angle_site_symmetry_1
    _geom_angle_site_symmetry_3
    _geom_angle
    _geom_angle_publ_flag
    C2 C1 C6 . . 117.4(2) ?
    C2 C1 C12 . . 110.02(19) ?
    C6 C1 C12 . . 132.4(2) ?
    O1 C2 C1 . . 114.2(2) ?
    O1 C2 C3 . . 121.7(2) ?
    C1 C2 C3 . . 124.1(2) ?
    C7 C3 C2 . . 122.5(2) ?
    C7 C3 C4 . . 120.5(2) ?
    C2 C3 C4 . . 117.0(2) ?
    C5 C4 C10 . . 123.7(2) ?
    C5 C4 C3 . . 118.6(2) ?
    C10 C4 C3 . . 117.7(2) ?
    C6 C5 C4 . . 120.9(2) ?
    C6 C5 C22 . . 108.2(2) ?
    C4 C5 C22 . . 130.6(2) ?
    O5 C6 C5 . . 115.3(2) ?
    O5 C6 C1 . . 122.8(2) ?
    C5 C6 C1 . . 121.9(2) ?
    C8 C7 C3 . . 119.9(2) ?
    C8 C7 H7 . . 120.1 ?
    C3 C7 H7 . . 120.1 ?
    C7 C8 C9 . . 120.0(2) ?
    C7 C8 H8 . . 120.0 ?
    C9 C8 H8 . . 120.0 ?
    C10 C9 C8 . . 121.6(2) ?
    C10 C9 H9 . . 119.2 ?
    C8 C9 H9 . . 119.2 ?
    C9 C10 C4 . . 120.3(2) ?
    C9 C10 H10 . . 119.9 ?
    C4 C10 H10 . . 119.9 ?
    O2 C11 O1 . . 108.65(18) ?
    O2 C11 C15 . . 113.02(19) ?
    O1 C11 C15 . . 107.72(19) ?
    O2 C11 C12 . . 116.42(19) ?
    O1 C11 C12 . . 106.32(17) ?
    C15 C11 C12 . . 104.20(19) ?
    O3 C12 C1 . . 114.48(18) ?
    O3 C12 C13 . . 110.29(19) ?
    C1 C12 C13 . . 110.50(18) ?
    O3 C12 C11 . . 115.78(18) ?
    C1 C12 C11 . . 100.72(18) ?
    C13 C12 C11 . . 104.30(18) ?
    O4 C13 C14 . . 127.9(2) ?
    O4 C13 C12 . . 124.6(2) ?
    C14 C13 C12 . . 107.4(2) ?
    C15 C14 C19 . . 121.5(2) ?
    C15 C14 C13 . . 110.2(2) ?
    C19 C14 C13 . . 128.3(2) ?
    C14 C15 C16 . . 120.6(2) ?
    C14 C15 C11 . . 112.3(2) ?
    C16 C15 C11 . . 127.1(2) ?
    C17 C16 C15 . . 117.7(3) ?
    C17 C16 H16 . . 121.1 ?
    C15 C16 H16 . . 121.1 ?
    C16 C17 C18 . . 121.7(3) ?
    C16 C17 H17 . . 119.2 ?
    C18 C17 H17 . . 119.2 ?
    C19 C18 C17 . . 120.6(3) ?
    C19 C18 H18 . . 119.7 ?
    C17 C18 H18 . . 119.7 ?
    C18 C19 C14 . . 117.9(3) ?
    C18 C19 H19 . . 121.1 ?
    C14 C19 H19 . . 121.1 ?
    O6 C21 O5 . . 104.28(18) ?
    O6 C21 C25 . . 114.35(19) ?
    O5 C21 C25 . . 110.50(18) ?
    O6 C21 C22 . . 115.48(19) ?
    O5 C21 C22 . . 107.60(18) ?
    C25 C21 C22 . . 104.53(18) ?
    O7 C22 C5 . . 113.06(19) ?
    O7 C22 C23 . . 108.95(19) ?
    C5 C22 C23 . . 115.6(2) ?
    O7 C22 C21 . . 115.02(19) ?
    C5 C22 C21 . . 100.30(17) ?
    C23 C22 C21 . . 103.53(19) ?
    O8 C23 C24 . . 127.4(2) ?
    O8 C23 C22 . . 125.3(2) ?
    C24 C23 C22 . . 107.3(2) ?
    C25 C24 C29 . . 120.6(3) ?
    C25 C24 C23 . . 110.6(2) ?
    C29 C24 C23 . . 128.8(2) ?
    C26 C25 C24 . . 121.5(2) ?
    C26 C25 C21 . . 127.6(2) ?
    C24 C25 C21 . . 110.9(2) ?
    C25 C26 C27 . . 117.3(3) ?
    C25 C26 H26 . . 121.4 ?
    C27 C26 H26 . . 121.4 ?
    C26 C27 C28 . . 121.1(3) ?
    C26 C27 H27 . . 119.5 ?
    C28 C27 H27 . . 119.5 ?
    C29 C28 C27 . . 121.5(3) ?
    C29 C28 H28 . . 119.2 ?
    C27 C28 H28 . . 119.2 ?
    C28 C29 C24 . . 118.0(3) ?
    C28 C29 H29 . . 121.0 ?
    C24 C29 H29 . . 121.0 ?
    O7 Cs1 O3 2_657 . 74.74(5) ?
    O7 Cs1 O1E 2_657 . 110.43(6) ?
    O3 Cs1 O1E . . 148.09(7) ?
    O7 Cs1 O4 2_657 . 113.67(5) ?
    O3 Cs1 O4 . . 54.35(5) ?
    O1E Cs1 O4 . . 97.22(7) ?
    O7 Cs1 O3 2_657 2_557 99.87(5) ?
    O3 Cs1 O3 . 2_557 76.77(5) ?
    O1E Cs1 O3 . 2_557 130.26(7) ?
    O4 Cs1 O3 . 2_557 105.68(5) ?
    O7 Cs1 O1A 2_657 . 143.97(5) ?
    O3 Cs1 O1A . . 123.70(5) ?
    O1E Cs1 O1A . . 71.34(6) ?
    O4 Cs1 O1A . . 101.41(5) ?
    O3 Cs1 O1A 2_557 . 61.26(5) ?
    O7 Cs1 O5 2_657 . 58.07(5) ?
    O3 Cs1 O5 . . 61.73(4) ?
    O1E Cs1 O5 . . 93.43(6) ?
    O4 Cs1 O5 . . 61.33(4) ?
    O3 Cs1 O5 2_557 . 136.30(4) ?
    O1A Cs1 O5 . . 156.10(4) ?
    O7 Cs1 O2 2_657 2_557 95.85(5) ?
    O3 Cs1 O2 . 2_557 124.63(4) ?
    O1E Cs1 O2 . 2_557 86.84(7) ?
    O4 Cs1 O2 . 2_557 146.21(5) ?
    O3 Cs1 O2 2_557 2_557 50.73(4) ?
    O1A Cs1 O2 . 2_557 48.17(5) ?
    O5 Cs1 O2 . 2_557 152.22(4) ?
    O7 Cs1 Cs1 2_657 2_557 86.79(4) ?
    O3 Cs1 Cs1 . 2_557 38.81(3) ?
    O1E Cs1 Cs1 . 2_557 162.27(5) ?
    O4 Cs1 Cs1 . 2_557 78.79(4) ?
    O3 Cs1 Cs1 2_557 2_557 37.97(3) ?
    O1A Cs1 Cs1 . 2_557 92.36(3) ?
    O5 Cs1 Cs1 . 2_557 99.56(3) ?
    O2 Cs1 Cs1 2_557 2_557 87.23(3) ?
    O7 Cs1 H3O 2_657 . 63.4(5) ?
    O3 Cs1 H3O . . 11.5(5) ?
    O1E Cs1 H3O . . 150.9(5) ?
    O4 Cs1 H3O . . 63.9(5) ?
    O3 Cs1 H3O 2_557 . 78.1(5) ?
    O1A Cs1 H3O . . 131.6(5) ?
    O5 Cs1 H3O . . 58.5(5) ?
    O2 Cs1 H3O 2_557 . 121.5(5) ?
    Cs1 Cs1 H3O 2_557 . 41.2(5) ?
    C2 O1 C11 . . 107.60(17) ?
    C11 O2 Cs1 . 2_557 123.60(14) ?
    C11 O2 H2O . . 110(3) ?
    Cs1 O2 H2O 2_557 . 68(3) ?
    C12 O3 Cs1 . . 116.40(13) ?
    C12 O3 Cs1 . 2_557 128.36(13) ?
    Cs1 O3 Cs1 . 2_557 103.23(5) ?
    C12 O3 H3O . . 105(2) ?
    Cs1 O3 H3O . . 110(2) ?
    Cs1 O3 H3O 2_557 . 90(2) ?
    C13 O4 Cs1 . . 118.88(15) ?
    C6 O5 C21 . . 106.32(17) ?
    C6 O5 Cs1 . . 130.11(13) ?
    C21 O5 Cs1 . . 122.45(12) ?
    C21 O6 H6O . . 107(3) ?
    C22 O7 Cs1 . 2_657 156.51(16) ?
    C22 O7 H7O . . 104(3) ?
    Cs1 O7 H7O 2_657 . 92(3) ?
    O1A C1A O2A . . 124.0(2) ?
    O1A C1A C2A . . 118.1(2) ?
    O2A C1A C2A . . 118.0(2) ?
    C1A C2A H2A1 . . 109.5 ?
    C1A C2A H2A2 . . 109.5 ?
    H2A1 C2A H2A2 . . 109.5 ?
    C1A C2A H2A3 . . 109.5 ?
    H2A1 C2A H2A3 . . 109.5 ?
    H2A2 C2A H2A3 . . 109.5 ?
    C1A O1A Cs1 . . 114.97(17) ?
    O1E C1E C2E . . 110.5(4) ?
    O1E C1E H1E1 . . 109.6 ?
    C2E C1E H1E1 . . 109.6 ?
    O1E C1E H1E2 . . 109.6 ?
    C2E C1E H1E2 . . 109.6 ?
    H1E1 C1E H1E2 . . 108.1 ?
    C1E C2E H2E1 . . 109.5 ?
    C1E C2E H2E2 . . 109.5 ?
    H2E1 C2E H2E2 . . 109.5 ?
    C1E C2E H2E3 . . 109.5 ?
    H2E1 C2E H2E3 . . 109.5 ?
    H2E2 C2E H2E3 . . 109.5 ?
    C1E O1E Cs1 . . 131.0(2) ?
    C1E O1E H1E . . 101(3) ?
    Cs1 O1E H1E . . 111(3) ?
    O2E C3E C4E . . 112.8(3) ?
    O2E C3E H3E1 . . 109.0 ?
    C4E C3E H3E1 . . 109.0 ?
    O2E C3E H3E2 . . 109.0 ?
    C4E C3E H3E2 . . 109.0 ?
    H3E1 C3E H3E2 . . 107.8 ?
    C3E C4E H4E1 . . 109.5 ?
    C3E C4E H4E2 . . 109.5 ?
    H4E1 C4E H4E2 . . 109.5 ?
    C3E C4E H4E3 . . 109.5 ?
    H4E1 C4E H4E3 . . 109.5 ?
    H4E2 C4E H4E3 . . 109.5 ?
    C3E O2E H1E . . 120.1(14) ?
    C3E O2E H2E . . 113(3) ?
    H1E O2E H2E . . 96(3) ?
loop_
    _geom_hbond_atom_site_label_D
    _geom_hbond_atom_site_label_H
    _geom_hbond_atom_site_label_A
    _geom_hbond_site_symmetry_A
    _geom_hbond_distance_DH
    _geom_hbond_distance_HA
    _geom_hbond_distance_DA
    _geom_hbond_angle_DHA
    O2 H2O O1A 2_557 0.72(4) 1.98(4) 2.704(3) 175(4)
    O3 H3O O2A 2_557 0.72(3) 1.92(3) 2.643(3) 179(4)
    O6 H6O O2A 1_655 0.68(4) 1.98(4) 2.650(3) 175(4)
    O7 H7O O6 2_657 0.70(4) 2.10(4) 2.798(3) 173(4)
    O1E H1E O2E . 0.84(4) 1.92(5) 2.747(4) 166(4)
    O2E H2E O1A . 0.82(4) 1.93(4) 2.736(3) 170(4)
