# Supplementary material for: Crystal structure of (acetato-κO)(ethanol-κO)[(9S,17S,21S,29S)-9,17,21,29-tetra­hydroxy-18,30-dioxa­octa­cyclo­[18.10.0.02,7.08,19.09,17.011,16.021,29.023,28]triaconta-1,3,5,7,11(16),12,14,19,23(28),24,26-undeca­ene-10,22-dione-κ3 O 18,O 21,O 22]caesium ethanol monosolvate
Source: Acta Crystallogr E Crystallogr Commun. 2016 Jun 3;72(Pt 7):884–7. doi: 10.1107/S2056989016008860 (PMC4992898; doi:10.1107/S2056989016008860)
Supplement: Supplementary file 2 [file e-72-00884-Isup2.hkl]

# 
# h,k,l, Fc-squared, Fo-squared, sigma(Fo-squared) and status flag 
# 
data_I
_shelx_title ' Ravell3M in P-1' 
_shelx_refln_list_code          4 
_shelx_F_calc_maximum      171.58 
_exptl_crystal_F_000       772.00 
_reflns_d_resolution_high  0.7829 
 
loop_ 
 _symmetry_equiv_pos_as_xyz 
 'x, y, z' 
 '-x, -y, -z' 
 
_cell_length_a    10.6087 
_cell_length_b    11.6692 
_cell_length_c    14.3189 
_cell_angle_alpha  74.741 
_cell_angle_beta   70.932 
_cell_angle_gamma  89.095 
 
_shelx_F_squared_multiplier     1.000 
 
loop_ 
 _refln_index_h 
 _refln_index_k 
 _refln_index_l 
 _refln_F_squared_calc 
 _refln_F_squared_meas 
 _refln_F_squared_sigma 
 _refln_observed_status 
   2   0   0       56.59       51.03      2.08 o 
   3   0   0    11775.91    12263.98    285.40 o 
   4   0   0       32.92       18.04      2.30 o 
   5   0   0     4589.64     4801.54     96.84 o 
   6   0   0     2352.55     2470.88     51.50 o 
   7   0   0     4517.59     4807.27     98.00 o 
   8   0   0     4103.99     4223.94    101.89 o 
   9   0   0      179.89      178.25      9.39 o 
  10   0   0      204.77      204.07     10.63 o 
  11   0   0     1139.89     1121.09     37.56 o 
  12   0   0       30.54       34.94      6.04 o 
 -12   1   0       76.68       83.06      6.71 o 
 -11   1   0      989.08      963.78     52.68 o 
 -10   1   0        4.40        8.41      2.86 o 
  -9   1   0     2074.50     2012.34     57.82 o 
  -8   1   0      993.26      939.51     24.69 o 
  -7   1   0      125.43      130.82      7.36 o 
  -6   1   0     7595.15     8155.47    164.02 o 
  -5   1   0     1371.38     1411.01     33.66 o 
  -4   1   0       92.18       60.40      4.28 o 
  -3   1   0     3922.57     3944.10     88.64 o 
  -2   1   0     1023.23     1001.88     28.72 o 
  -1   1   0     9575.55    11444.14    439.02 o 
   1   1   0     1707.58     1672.87     50.22 o 
   2   1   0     2015.35     1935.69     54.11 o 
   3   1   0      202.40      219.13      5.65 o 
   4   1   0      111.99       89.12      3.18 o 
   5   1   0     5754.07     5934.78    119.58 o 
   6   1   0     2213.74     2313.25     80.55 o 
   7   1   0     2312.20     2232.40     47.09 o 
   8   1   0     1026.68     1036.66     23.86 o 
   9   1   0      301.64      293.18     10.83 o 
  10   1   0      590.56      580.64     23.38 o 
  11   1   0        2.43        9.94      2.85 o 
  12   1   0      692.41      704.30     32.39 o 
 -12   2   0      184.37      200.24     11.19 o 
 -11   2   0       23.72       31.35      4.98 o 
 -10   2   0      487.54      484.39     19.06 o 
  -9   2   0     1804.23     1789.42     44.39 o 
  -8   2   0        6.11        6.57      2.11 o 
  -7   2   0     3270.15     3344.27     79.25 o 
  -6   2   0     4580.26     4932.11    100.42 o 
  -5   2   0      131.62      120.70      6.16 o 
  -4   2   0     3168.57     3164.28     64.62 o 
  -3   2   0     1877.94     1949.76     59.56 o 
  -2   2   0     1098.27     1299.90     52.44 o 
  -1   2   0    17011.80    20285.87    404.29 o 
   0   2   0     3074.43     3740.81     76.37 o 
   1   2   0    14223.06    15754.29    314.36 o 
   2   2   0     8273.58     8766.38    175.21 o 
   3   2   0     2305.14     2218.96     45.32 o 
   4   2   0      931.01      946.90     20.60 o 
   5   2   0       39.03       28.38      2.13 o 
   6   2   0     3835.96     3968.59     80.95 o 
   7   2   0     1498.29     1538.30     33.39 o 
   8   2   0        8.73       11.46      2.51 o 
   9   2   0      789.06      767.26     22.47 o 
  10   2   0      300.15      293.64     13.18 o 
  11   2   0      215.01      214.15     10.91 o 
  12   2   0      713.09      768.53     39.75 o 
 -12   3   0      152.45      183.00     14.02 o 
 -11   3   0      458.53      458.89     27.41 o 
 -10   3   0     1785.51     1723.18     43.85 o 
  -9   3   0     1284.93     1250.98     32.83 o 
  -8   3   0     1526.61     1482.58     63.67 o 
  -7   3   0     1352.23     1389.38     34.81 o 
  -6   3   0        9.39        7.87      1.98 o 
  -5   3   0     3511.98     3862.61     88.45 o 
  -4   3   0     6332.57     7372.08    165.34 o 
  -3   3   0       73.18       86.91      6.61 o 
  -2   3   0     5019.77     5570.83    153.22 o 
  -1   3   0    25669.37    30763.25    612.50 o 
   0   3   0    10200.49    12416.76    247.57 o 
   1   3   0     7537.22     8376.77    186.52 o 
   2   3   0     1097.16     1153.82     40.91 o 
   3   3   0     8833.83     9025.95    200.59 o 
   4   3   0      552.57      529.96     15.39 o 
   5   3   0     3773.04     3885.83     79.23 o 
   6   3   0     4030.69     4196.57     85.73 o 
   7   3   0      753.57      761.48     18.08 o 
   8   3   0     3087.28     3198.90     78.90 o 
   9   3   0     1406.14     1398.46     37.56 o 
  10   3   0      113.58      123.41      8.55 o 
  11   3   0      432.70      464.44     26.68 o 
 -12   4   0        9.29       21.23      4.36 o 
 -11   4   0     1042.32     1006.20     34.97 o 
 -10   4   0     2007.80     2015.40     50.68 o 
  -9   4   0       26.10       32.51      3.94 o 
  -8   4   0     2227.43     2251.81     55.70 o 
  -7   4   0     1153.90     1251.90     32.19 o 
  -6   4   0     3419.63     3871.85     89.61 o 
  -5   4   0     4019.38     4461.38    102.18 o 
  -4   4   0       25.60       40.72      4.72 o 
  -3   4   0    13759.46    15987.95    542.13 o 
  -2   4   0     9265.57    10839.47    216.61 o 
  -1   4   0      765.08      931.16     20.53 o 
   0   4   0    28103.17    32626.46    650.76 o 
   1   4   0       56.80       86.40      4.45 o 
   2   4   0      112.24       87.83      3.34 o 
   3   4   0     6219.32     6491.97    131.08 o 
   4   4   0     1084.58     1180.68     25.88 o 
   5   4   0    10450.81    11096.68    247.38 o 
   6   4   0      959.32      950.69     21.78 o 
   7   4   0     1632.51     1693.26     54.44 o 
   8   4   0     3433.67     3251.97    102.67 o 
   9   4   0      578.44      582.20     24.54 o 
  10   4   0      159.77      159.77     10.94 o 
  11   4   0      758.06      814.16     82.48 o 
 -11   5   0      775.60      802.46     24.28 o 
 -10   5   0      140.54      140.60      9.95 o 
  -9   5   0     2758.91     2886.75     69.80 o 
  -8   5   0     3441.40     3566.87     90.84 o 
  -7   5   0       14.19       17.26      3.46 o 
  -6   5   0     2598.68     2797.74    105.75 o 
  -5   5   0       15.46       27.61      3.61 o 
  -4   5   0      449.25      445.91     13.46 o 
  -3   5   0     3208.68     3514.82     72.34 o 
  -2   5   0      106.83      111.43      4.27 o 
  -1   5   0     8602.30    10427.38    208.49 o 
   0   5   0     7237.33     8361.21    167.78 o 
   1   5   0     4551.75     4916.40     99.90 o 
   2   5   0     5550.73     6089.44    144.38 o 
   3   5   0       18.83       38.91      3.83 o 
   4   5   0     2889.45     2886.87     60.12 o 
   5   5   0     5253.51     5532.84    113.11 o 
   6   5   0      160.57      140.47     10.80 o 
   7   5   0      538.73      498.58     21.27 o 
   8   5   0      805.93      754.89     29.72 o 
   9   5   0      245.35      241.93     13.88 o 
  10   5   0      351.54      359.70     18.48 o 
  11   5   0        2.30       16.08      9.62 o 
 -11   6   0      220.81      264.13     15.84 o 
 -10   6   0      441.35      432.16     18.10 o 
  -9   6   0     2827.46     2944.57     71.59 o 
  -8   6   0      494.70      536.40     25.79 o 
  -7   6   0        6.64       21.68      3.55 o 
  -6   6   0      794.96      834.97     38.14 o 
  -5   6   0      819.18      861.95     42.55 o 
  -4   6   0     1283.94     1394.92     35.15 o 
  -3   6   0        8.03       28.94      2.07 o 
  -2   6   0       76.88       67.07      5.39 o 
  -1   6   0    10736.13    12885.20    257.67 o 
   0   6   0       93.53      101.60      4.16 o 
   1   6   0     1693.79     1743.02     37.46 o 
   2   6   0     1535.90     1549.70     40.27 o 
   3   6   0      610.24      586.83     34.46 o 
   4   6   0     4655.56     4877.41    137.08 o 
   5   6   0      601.54      565.36     17.45 o 
   6   6   0      959.86     1004.50     50.85 o 
   7   6   0      934.73      826.59     60.03 o 
   8   6   0      531.18      525.96     23.41 o 
   9   6   0      465.94      494.72     23.08 o 
  10   6   0      300.64      343.62     18.49 o 
  11   6   0      240.58      255.21     15.55 o 
 -11   7   0        0.28       13.69      4.10 o 
 -10   7   0      817.27      857.44     25.77 o 
  -9   7   0      426.24      451.10     15.82 o 
  -8   7   0     2093.58     2158.75    102.23 o 
  -7   7   0     1563.43     1581.83     40.72 o 
  -6   7   0        9.81       21.44      4.33 o 
  -5   7   0     1771.11     1768.14     44.24 o 
  -4   7   0     2589.78     2655.44     63.52 o 
  -3   7   0      871.30      972.85     26.03 o 
  -2   7   0     5056.49     5476.68    111.89 o 
  -1   7   0     1950.59     2184.20     46.86 o 
   0   7   0     3241.33     3567.63     74.18 o 
   1   7   0     2003.72     2154.90     55.03 o 
   2   7   0      300.91      375.23     13.27 o 
   3   7   0     5918.82     5205.01    159.04 o 
   4   7   0     2426.76     2476.26     62.82 o 
   5   7   0      544.82      531.72     17.32 o 
   6   7   0     1198.21     1240.25     44.91 o 
   7   7   0      316.48      315.29     33.71 o 
   8   7   0      736.49      698.05     36.24 o 
   9   7   0      537.11      565.79     30.36 o 
  10   7   0        0.87        8.99      3.52 o 
 -11   8   0      233.24      272.50     11.79 o 
 -10   8   0      936.28      997.86     29.36 o 
  -9   8   0       76.74       83.53      8.95 o 
  -8   8   0     2910.09     2851.42     69.94 o 
  -7   8   0      109.90      116.18      7.00 o 
  -6   8   0      698.02      691.17     20.93 o 
  -5   8   0     2429.11     2444.04     59.70 o 
  -4   8   0      380.48      374.70     13.09 o 
  -3   8   0     3807.70     3967.76     92.93 o 
  -2   8   0     2817.21     2891.47     95.44 o 
  -1   8   0      236.54      233.56      9.80 o 
   0   8   0     4497.44     4877.81    147.43 o 
   1   8   0      541.79      586.09     18.88 o 
   2   8   0     3944.01     3839.39     94.86 o 
   3   8   0     6207.18     6314.52    152.36 o 
   4   8   0       30.23       49.12      4.97 o 
   5   8   0     2329.90     2379.86    112.03 o 
   6   8   0      358.81      338.32     18.02 o 
   7   8   0      118.93      113.08     10.36 o 
   8   8   0     1198.72     1263.63     48.17 o 
   9   8   0       28.83       42.23      6.71 o 
  10   8   0      555.32      596.33     28.63 o 
 -10   9   0      136.63      139.52      8.05 o 
  -9   9   0     1299.39     1144.93     32.64 o 
  -8   9   0      571.55      543.18     18.35 o 
  -7   9   0      323.11      316.13     12.63 o 
  -6   9   0     1310.49     1275.63     34.64 o 
  -5   9   0      553.85      543.37     23.36 o 
  -4   9   0      573.60      631.07     19.32 o 
  -3   9   0     2373.09     2415.18     59.18 o 
  -2   9   0      188.62      164.20     11.29 o 
  -1   9   0     1284.47     1318.12     36.78 o 
   0   9   0     1250.77     1275.21     35.91 o 
   1   9   0       40.58       42.20      6.94 o 
   2   9   0     1438.55     1467.65     40.75 o 
   3   9   0     1273.08     1245.07     35.53 o 
   4   9   0      903.21      829.10     25.75 o 
   5   9   0       64.69       88.51     11.48 o 
   6   9   0       14.53       25.53      5.51 o 
   7   9   0      426.76      424.96     21.69 o 
   8   9   0      123.23      147.05     11.38 o 
   9   9   0      372.03      369.98     20.80 o 
  -9  10   0     1200.63     1098.41     32.03 o 
  -8  10   0       94.18       91.00      7.93 o 
  -7  10   0      573.62      579.27     19.20 o 
  -6  10   0     1130.41     1046.87     29.69 o 
  -5  10   0      948.33      854.24     25.16 o 
  -4  10   0      398.61      377.66     21.39 o 
  -3  10   0     1211.99     1177.84     41.70 o 
  -2  10   0      390.94      419.48     19.78 o 
  -1  10   0     2005.97     2092.97     66.47 o 
   0  10   0       17.00       26.02      4.33 o 
   1  10   0      523.64      519.52     18.59 o 
   2  10   0       62.01       60.71      8.80 o 
   3  10   0      910.31      863.04     35.72 o 
   4  10   0     1927.47     1883.93     66.10 o 
   5  10   0       52.12       65.07      8.64 o 
   6  10   0      580.92      547.17     26.26 o 
   7  10   0      373.81      350.82     19.82 o 
   8  10   0      170.20      203.51     14.46 o 
  -8  11   0      653.61      610.75     20.63 o 
  -7  11   0      734.84      725.12     29.67 o 
  -6  11   0       96.52       87.09      9.31 o 
  -5  11   0      358.25      337.82     17.79 o 
  -4  11   0     1537.90     1451.35     49.83 o 
  -3  11   0      381.66      428.90     20.61 o 
  -2  11   0      612.82      657.08     37.60 o 
  -1  11   0      520.63      551.84     24.73 o 
   0  11   0     1030.69     1041.10     38.71 o 
   1  11   0      910.96      912.17     28.71 o 
   2  11   0      325.74      310.33     13.54 o 
   3  11   0     2076.66     1888.14     52.32 o 
   4  11   0     1031.25     1025.17     41.15 o 
   5  11   0      120.51      122.83     11.34 o 
   6  11   0      365.85      350.52     20.11 o 
   7  11   0        4.55       12.62      4.37 o 
  -7  12   0      410.64      386.85     19.94 o 
  -6  12   0      131.55      128.44     10.19 o 
  -5  12   0      935.44      874.96     34.61 o 
  -4  12   0        0.22       12.58      4.28 o 
  -3  12   0     1285.35     1171.64     43.02 o 
  -2  12   0      302.68      318.70     17.80 o 
  -1  12   0      286.92      288.27     16.70 o 
   0  12   0     1464.58     1473.62     51.71 o 
   1  12   0      325.09      364.31     15.27 o 
   2  12   0      433.54      430.76     17.22 o 
   3  12   0     1039.89      986.45     43.27 o 
   4  12   0       53.66       61.08      8.62 o 
   5  12   0      533.33      537.75     26.88 o 
   6  12   0      136.73      144.83     13.02 o 
  -6  13   0      450.72      375.72     20.05 o 
  -5  13   0       81.46       77.79      9.71 o 
  -4  13   0       65.00       99.30     10.93 o 
  -3  13   0      372.65      354.19     26.81 o 
  -2  13   0      132.74      161.43     18.52 o 
  -1  13   0      513.31      532.44     25.14 o 
   0  13   0      338.47      376.30     19.87 o 
   1  13   0       51.58       83.86     10.01 o 
   2  13   0      765.48      723.35     32.18 o 
   3  13   0       35.82       36.25      6.22 o 
   4  13   0      445.29      413.29     33.45 o 
  -3  14   0       27.58       47.27     12.53 o 
  -2  14   0      624.57      645.78     52.58 o 
  -1  14   0      256.02      262.35     17.09 o 
   0  14   0        3.32       21.74      6.42 o 
   1  14   0      163.96      207.60     23.56 o 
   0 -14   1      770.99      841.59     35.43 o 
   1 -14   1       53.81       74.26     10.32 o 
   2 -14   1      879.63      909.35     42.62 o 
   3 -14   1      136.28      173.41     14.36 o 
  -3 -13   1      200.21      207.41     14.47 o 
  -2 -13   1      255.37      251.75     16.41 o 
  -1 -13   1      696.90      706.01     45.40 o 
   0 -13   1       14.41       38.07      5.98 o 
   1 -13   1      278.10      276.81     16.46 o 
   2 -13   1      216.17      234.21     15.08 o 
   3 -13   1      168.47      181.20     13.29 o 
   4 -13   1      291.96      289.25     17.14 o 
   5 -13   1        0.48       13.64      4.53 o 
   6 -13   1      223.09      212.26     14.08 o 
  -5 -12   1      221.85      238.48     15.93 o 
  -4 -12   1      145.64      139.35     15.18 o 
  -3 -12   1        3.08       14.74      7.68 o 
  -2 -12   1      301.82      311.10     17.73 o 
  -1 -12   1       51.51       69.98     11.84 o 
   0 -12   1      252.80      271.65     15.83 o 
   1 -12   1      810.37      813.63     33.17 o 
   2 -12   1      106.54      125.07     16.14 o 
   3 -12   1      615.21      668.65     31.13 o 
   4 -12   1      171.94      195.30     13.11 o 
   5 -12   1      214.34      205.58     14.48 o 
   6 -12   1      169.70      165.47     11.89 o 
   7 -12   1       26.53       36.71      6.63 o 
  -6 -11   1       36.47       52.03     12.23 o 
  -5 -11   1      962.54      857.62     37.05 o 
  -4 -11   1       21.31       29.34      6.29 o 
  -3 -11   1      209.93      218.32     14.24 o 
  -2 -11   1      139.66      170.01      9.31 o 
  -1 -11   1      456.39      448.85     17.36 o 
   0 -11   1     2332.17     2362.84     63.16 o 
   1 -11   1      248.21      279.60     25.65 o 
   2 -11   1      773.92      815.47     32.24 o 
   3 -11   1     1091.25     1120.51     40.83 o 
   4 -11   1      237.43      219.45     13.83 o 
   5 -11   1      566.77      493.46     38.09 o 
   6 -11   1      268.95      255.14     14.89 o 
   7 -11   1      244.40      226.95     13.74 o 
   8 -11   1     1078.18      996.26     34.76 o 
  -8 -10   1      479.07      493.31     25.35 o 
  -7 -10   1      116.08      130.40     10.67 o 
  -6 -10   1     1477.33     1512.07     56.64 o 
  -5 -10   1     1041.28     1045.80     41.87 o 
  -4 -10   1       64.87       83.29      8.91 o 
  -3 -10   1      564.08      583.11     26.33 o 
  -2 -10   1       33.87       38.13      5.21 o 
  -1 -10   1     1094.07     1091.92     32.74 o 
   0 -10   1     2456.65     2465.76     64.82 o 
   1 -10   1     1415.22     1437.34     48.78 o 
   2 -10   1     2477.40     2491.30     77.67 o 
   3 -10   1      198.94      196.73     13.75 o 
   4 -10   1      194.94      228.16     24.06 o 
   5 -10   1     1997.10     1969.10     63.27 o 
   6 -10   1      161.95      157.33      8.24 o 
   7 -10   1      869.90      826.19     25.03 o 
   8 -10   1      593.40      584.86     19.57 o 
   9 -10   1      287.89      283.54     14.92 o 
  -8  -9   1        0.32        5.39      3.43 o 
  -7  -9   1      622.21      627.13     28.72 o 
  -6  -9   1      943.40      923.65     39.09 o 
  -5  -9   1        7.61       21.51      6.49 o 
  -4  -9   1     1071.68     1011.78     39.36 o 
  -3  -9   1      140.06      139.34      8.06 o 
  -2  -9   1      975.15      899.31     32.59 o 
  -1  -9   1      977.79      934.53     28.11 o 
   0  -9   1       25.68       34.37      4.71 o 
   1  -9   1     1491.67     1519.76     41.70 o 
   2  -9   1     2337.67     2464.28     75.83 o 
   3  -9   1     1131.57     1162.65     31.45 o 
   4  -9   1      300.51      346.60     12.73 o 
   5  -9   1       34.87       32.56      4.62 o 
   6  -9   1     1444.12     1286.09     34.71 o 
   7  -9   1     1822.16     1765.84     45.92 o 
   8  -9   1        9.84       16.72      3.35 o 
   9  -9   1      104.62      132.22      7.62 o 
  10  -9   1        1.22        4.46      3.05 o 
  -9  -8   1      291.44      279.58     17.04 o 
  -8  -8   1       73.37       88.44      9.18 o 
  -7  -8   1      379.65      370.70     19.74 o 
  -6  -8   1       37.67       50.57      7.57 o 
  -5  -8   1     1192.80     1131.55     42.52 o 
  -4  -8   1      313.60      331.43     26.00 o 
  -3  -8   1        8.32       20.94      3.70 o 
  -2  -8   1     2915.10     2928.98     74.18 o 
  -1  -8   1      847.04      849.40     25.32 o 
   0  -8   1      872.45      836.49     24.92 o 
   1  -8   1     2246.22     2374.52     59.04 o 
   2  -8   1       35.45       39.79      3.28 o 
   3  -8   1      980.81      965.56     29.16 o 
   4  -8   1      262.64      245.25      9.97 o 
   5  -8   1      203.09      209.81      9.16 o 
   6  -8   1      955.71      922.65     26.19 o 
   7  -8   1      329.00      290.27     12.48 o 
   8  -8   1     1390.67     1325.72     35.81 o 
   9  -8   1        3.64       16.46      2.99 o 
  10  -8   1       27.57       25.11      4.01 o 
  11  -8   1      265.22      262.61     14.18 o 
 -10  -7   1      228.92      243.03     15.43 o 
  -9  -7   1        0.10       11.70      3.43 o 
  -8  -7   1     1304.36     1352.38     96.35 o 
  -7  -7   1      116.12      116.26      9.44 o 
  -6  -7   1      144.56      141.13     10.39 o 
  -5  -7   1     2039.85     2021.25     75.94 o 
  -4  -7   1      354.48      343.00     16.79 o 
  -3  -7   1     2546.62     2557.16     64.75 o 
  -2  -7   1     2994.92     3058.04     76.23 o 
  -1  -7   1       11.45        9.79      2.64 o 
   0  -7   1     5382.96     5466.22    111.62 o 
   1  -7   1     1798.62     1966.13     42.67 o 
   2  -7   1      785.94      813.06     19.62 o 
   3  -7   1     3157.35     3334.96     78.47 o 
   4  -7   1       25.61       28.60      3.58 o 
   5  -7   1     1965.48     1925.04     47.67 o 
   6  -7   1       49.09       59.72      6.38 o 
   7  -7   1      944.23      970.38     27.21 o 
   8  -7   1     3092.21     3125.60     75.46 o 
   9  -7   1      274.84      279.23     18.28 o 
  10  -7   1      116.43      137.61      7.57 o 
  11  -7   1      276.31      293.83     20.89 o 
 -10  -6   1        5.05       20.14      4.43 o 
  -9  -6   1      775.99      770.41     88.20 o 
  -8  -6   1     2305.37     2267.96     76.10 o 
  -7  -6   1       67.63       69.53      8.02 o 
  -6  -6   1     1554.79     1541.95     85.43 o 
  -5  -6   1      466.59      404.71     18.53 o 
  -4  -6   1     3247.05     3427.55     84.35 o 
  -3  -6   1     2846.18     2942.61     72.72 o 
  -2  -6   1      326.83      360.18     19.08 o 
  -1  -6   1     2874.49     3036.64     63.27 o 
   0  -6   1     1467.62     1574.14     34.38 o 
   1  -6   1     2178.04     2637.99     55.48 o 
   2  -6   1     8692.16     9913.47    199.39 o 
   3  -6   1      826.61      965.91     22.33 o 
   4  -6   1     1683.50     1858.79     45.49 o 
   5  -6   1     5024.55     5224.12    119.94 o 
   6  -6   1      157.54      160.43      7.52 o 
   7  -6   1     1438.10     1383.83     35.97 o 
   8  -6   1      299.60      312.76     11.90 o 
   9  -6   1     1401.78     1472.52     38.90 o 
  10  -6   1      778.78      798.26     24.06 o 
  11  -6   1      276.60      277.84     14.30 o 
  12  -6   1      818.03      822.85     31.12 o 
 -11  -5   1      414.88      429.15     21.58 o 
 -10  -5   1      555.60      568.20     25.57 o 
  -9  -5   1     1096.16     1105.35     51.55 o 
  -8  -5   1       18.89       24.56      5.03 o 
  -7  -5   1      151.95      145.17      9.91 o 
  -6  -5   1     4335.97     4008.34    194.52 o 
  -5  -5   1     1004.24      989.61     22.76 o 
  -4  -5   1     2156.48     1956.42     61.27 o 
  -3  -5   1     2145.55     2169.85     45.73 o 
  -2  -5   1      193.70      158.03      7.10 o 
  -1  -5   1     1407.39     1282.48     28.10 o 
   0  -5   1     1183.81     1284.93     28.20 o 
   1  -5   1     3595.17     3810.81     78.23 o 
   2  -5   1        7.05       13.04      1.81 o 
   3  -5   1     2958.91     3318.73     68.56 o 
   4  -5   1      557.40      481.82     12.19 o 
   5  -5   1     1347.42     1446.71     36.25 o 
   6  -5   1      925.79     1003.88     26.64 o 
   7  -5   1     1339.75     1352.32     34.84 o 
   8  -5   1     1465.08     1559.58     39.87 o 
   9  -5   1       10.01       18.24      3.63 o 
  10  -5   1       11.06       21.43      3.69 o 
  11  -5   1      160.29      191.22      9.02 o 
  12  -5   1      188.23      187.19     15.40 o 
 -11  -4   1      118.89      115.71     15.03 o 
 -10  -4   1      391.84      381.15     25.02 o 
  -9  -4   1      285.84      257.57     14.27 o 
  -8  -4   1      346.95      339.65     16.63 o 
  -7  -4   1      809.15      787.30     23.03 o 
  -6  -4   1      634.63      618.74     28.99 o 
  -5  -4   1     3917.24     3980.14     81.90 o 
  -4  -4   1      112.98      195.41      6.13 o 
  -3  -4   1      787.87      886.85     19.95 o 
  -2  -4   1       32.39       27.95      3.76 o 
  -1  -4   1     6746.75     7074.16    142.59 o 
   0  -4   1       15.91       31.22      2.23 o 
   1  -4   1       14.71       49.03      2.65 o 
   2  -4   1     5725.43     7071.10    142.39 o 
   3  -4   1     9432.25    11284.39    226.09 o 
   4  -4   1     5872.17     6918.18    167.88 o 
   5  -4   1      766.41      801.90     50.96 o 
   6  -4   1     5911.53     6310.32    143.24 o 
   7  -4   1      534.35      504.91     15.98 o 
   8  -4   1     2853.70     2991.54     71.03 o 
   9  -4   1       35.73       48.32      4.73 o 
  10  -4   1       30.91       37.44      4.35 o 
  11  -4   1     2212.75     2271.08     56.96 o 
  12  -4   1      453.36      455.64     27.48 o 
 -11  -3   1      234.78      248.05     17.82 o 
 -10  -3   1     1768.03     1842.93    162.63 o 
  -9  -3   1       23.02       30.61      3.82 o 
  -8  -3   1     2391.15     2389.15     60.18 o 
  -7  -3   1      476.70      451.71     18.30 o 
  -6  -3   1      909.64      895.44     20.49 o 
  -5  -3   1     4038.58     4159.36     84.88 o 
  -4  -3   1       85.99      107.41      5.54 o 
  -3  -3   1    11603.20    11539.04    229.23 o 
  -2  -3   1    15275.93    15973.45    353.63 o 
  -1  -3   1       16.32       20.25      2.29 o 
   0  -3   1     4298.04     4647.83     93.86 o 
   1  -3   1      114.32      141.65      4.40 o 
   2  -3   1     4286.29     5057.40    108.65 o 
   3  -3   1    10716.28    12745.78    285.74 o 
   4  -3   1       27.13       61.11      4.16 o 
   5  -3   1     5011.43     5164.52    104.68 o 
   6  -3   1     4325.05     4445.64    122.85 o 
   7  -3   1      379.22      389.04     18.08 o 
   8  -3   1     1815.75     1855.41     45.56 o 
   9  -3   1       63.67       62.14      5.08 o 
  10  -3   1      510.71      512.27     16.43 o 
  11  -3   1      889.11      898.30     25.75 o 
  12  -3   1        0.45        5.48      2.72 o 
 -12  -2   1       63.07       69.59      9.92 o 
 -11  -2   1      956.65      981.59     33.71 o 
 -10  -2   1       36.48       38.18      4.85 o 
  -9  -2   1      255.77      224.20      9.29 o 
  -8  -2   1     1922.72     1873.83     48.00 o 
  -7  -2   1       33.95       37.96      3.68 o 
  -6  -2   1     1727.01     1710.47     45.29 o 
  -5  -2   1      228.15      195.22      7.90 o 
  -2  -2   1       29.24       36.97      2.30 o 
  -1  -2   1    16897.64    17175.57    467.19 o 
   0  -2   1      408.02      445.15     13.91 o 
   1  -2   1       44.82       25.69      1.88 o 
   2  -2   1    23797.38    27734.21    754.65 o 
   3  -2   1     2255.60     2549.65     52.19 o 
   4  -2   1     5978.44     6453.82    129.08 o 
   5  -2   1     9703.25    10170.78    203.40 o 
   6  -2   1      146.48      147.49      5.07 o 
   7  -2   1     1645.10     1593.83     38.88 o 
   8  -2   1      295.64      292.05     10.22 o 
   9  -2   1     1836.41     1908.82     47.03 o 
  10  -2   1      903.02      871.54     24.43 o 
  11  -2   1       25.41       37.81      5.01 o 
 -12  -1   1      312.73      324.19     15.19 o 
 -11  -1   1      783.50      769.84     27.89 o 
 -10  -1   1       16.85       18.08      3.70 o 
  -9  -1   1      717.27      736.71     21.90 o 
  -8  -1   1      124.65      127.16      6.34 o 
  -7  -1   1     1939.14     1927.46     48.13 o 
  -6  -1   1     3079.57     3188.76     65.85 o 
  -5  -1   1     3555.04     3630.32     74.01 o 
  -4  -1   1     2304.42     2204.63     62.38 o 
  -2  -1   1     4565.53     4883.47    114.71 o 
  -1  -1   1      366.76      393.28     12.38 o 
   0  -1   1     3599.77     3730.48     88.31 o 
   2  -1   1     3008.79     3317.00     66.74 o 
   3  -1   1      356.75      376.48      8.82 o 
   4  -1   1     4023.35     3984.76    109.15 o 
   5  -1   1      755.03      731.51     22.72 o 
   6  -1   1       81.58       86.97      3.59 o 
   7  -1   1      149.34      128.95      4.84 o 
   8  -1   1      783.17      815.31     21.89 o 
   9  -1   1     1731.11     1764.86     43.51 o 
  10  -1   1      162.88      170.17      7.59 o 
  11  -1   1      608.60      615.09     32.52 o 
  12  -1   1      391.79      409.65     17.78 o 
  13  -1   1        2.98       14.14      5.04 o 
 -12   0   1      395.19      388.95     19.45 o 
 -11   0   1       13.05       21.30      4.30 o 
 -10   0   1      197.46      195.76     10.48 o 
  -9   0   1      247.51      227.07     11.03 o 
  -8   0   1     1374.91     1380.04     46.66 o 
  -7   0   1     2525.12     2448.79     51.65 o 
  -6   0   1     1696.36     1718.80     36.64 o 
  -5   0   1     5184.87     5241.61    106.00 o 
  -4   0   1      494.39      368.65      8.98 o 
  -3   0   1     2318.98     2238.79     45.73 o 
  -2   0   1     7296.84     7837.41    179.75 o 
  -1   0   1     2882.92     2944.41     81.00 o 
   1   0   1      127.92       95.70      4.81 o 
   2   0   1     5948.39     6245.57    129.78 o 
   3   0   1     2195.65     2299.67     46.64 o 
   4   0   1     4526.72     4557.55     91.76 o 
   5   0   1       19.43       32.41      2.16 o 
   6   0   1     4009.39     4140.40     84.48 o 
   7   0   1      101.85      135.04      5.00 o 
   8   0   1     2582.60     2595.08     54.71 o 
   9   0   1      186.50      190.23      7.69 o 
  10   0   1       14.91       26.31      4.20 o 
  11   0   1     2042.53     2139.25     64.99 o 
  12   0   1      145.16      147.92     13.77 o 
  13   0   1       25.93       46.86      8.36 o 
 -12   1   1      165.24      169.00     13.57 o 
 -11   1   1      540.22      495.72     20.23 o 
 -10   1   1      425.31      437.22     17.94 o 
  -9   1   1      444.75      404.39     16.48 o 
  -8   1   1      933.48      843.44     22.69 o 
  -7   1   1      560.29      531.64     15.59 o 
  -6   1   1     5174.95     5411.61    109.94 o 
  -5   1   1     9811.80     9916.80    198.62 o 
  -4   1   1        6.43        9.95      1.32 o 
  -2   1   1      146.41      111.39      3.78 o 
  -1   1   1       16.77        9.09      2.19 o 
   2   1   1    12399.50    13026.43    277.54 o 
   3   1   1    15667.16    16572.47    330.43 o 
   4   1   1      957.61      971.12     20.79 o 
   5   1   1     7806.85     8750.30    175.37 o 
   6   1   1      888.11      807.87     18.28 o 
   7   1   1      882.76      845.71     23.15 o 
   8   1   1     2504.35     2570.31     54.29 o 
   9   1   1      486.93      482.93     15.21 o 
  10   1   1     2097.50     2115.49     63.41 o 
  11   1   1     1756.91     1752.64     54.32 o 
  12   1   1       52.66       68.38     11.91 o 
 -12   2   1       60.66       64.74      6.92 o 
 -11   2   1     1109.29     1137.60     49.59 o 
 -10   2   1      246.39      239.44     12.07 o 
  -9   2   1      671.30      633.30     23.19 o 
  -8   2   1     2617.49     2636.33     76.69 o 
  -7   2   1      701.71      712.50     19.48 o 
  -6   2   1     7961.18     8228.50    165.05 o 
  -5   2   1     3322.94     3332.71     68.37 o 
  -4   2   1      669.38      697.73     15.72 o 
  -3   2   1     6960.42     7296.31    146.03 o 
  -2   2   1     1434.02     1777.54     62.01 o 
  -1   2   1    19995.17    23905.42    600.54 o 
   0   2   1      608.87      682.70     14.54 o 
   1   2   1      821.62      825.92     24.56 o 
   2   2   1     8935.10     9148.86    213.62 o 
   3   2   1      983.39     1081.24     22.77 o 
   4   2   1      197.24      136.23      4.23 o 
   5   2   1     3703.05     3596.06     72.99 o 
   6   2   1      913.51      977.28     21.71 o 
   7   2   1     2706.10     2627.74     63.90 o 
   8   2   1      682.48      693.62     18.37 o 
   9   2   1      954.33      963.80     26.85 o 
  10   2   1     2384.72     2512.35     63.70 o 
  11   2   1      236.17      246.56     11.79 o 
  12   2   1      425.72      444.99     26.08 o 
 -12   3   1      152.27      161.10     13.67 o 
 -11   3   1      384.05      373.36     16.94 o 
 -10   3   1       63.59       78.65      7.40 o 
  -9   3   1     1070.82     1076.11     35.58 o 
  -8   3   1        1.86        4.23      1.99 o 
  -7   3   1     1583.90     1457.80     36.42 o 
  -6   3   1     1164.67     1173.53     36.55 o 
  -5   3   1      106.54      127.04      4.32 o 
  -4   3   1     1286.13     1306.48     31.77 o 
  -3   3   1     4061.03     4600.95    127.65 o 
  -2   3   1     4805.18     5788.37    129.86 o 
  -1   3   1      100.78       93.55      7.58 o 
   0   3   1    17956.93    20176.60    403.09 o 
   1   3   1      528.30      678.57     17.92 o 
   2   3   1     6777.73     6993.46    153.99 o 
   3   3   1     3898.21     4040.33     81.89 o 
   4   3   1     3060.93     3122.43     63.97 o 
   5   3   1        2.26        2.11      1.48 o 
   6   3   1     1826.29     1867.69     39.56 o 
   7   3   1     1517.25     1536.48     33.44 o 
   8   3   1       62.12       79.63      4.89 o 
   9   3   1      876.61      889.35     25.31 o 
  10   3   1       97.48      117.66      8.17 o 
  11   3   1      191.95      180.58     13.97 o 
  12   3   1       90.52      109.31     12.64 o 
 -12   4   1      239.07      254.77     13.89 o 
 -11   4   1       28.85       57.21      6.66 o 
 -10   4   1      358.65      364.99     23.69 o 
  -9   4   1      915.15      933.40     26.02 o 
  -8   4   1      637.16      619.91     18.47 o 
  -7   4   1     1272.91     1297.97     33.25 o 
  -6   4   1        7.01        4.93      2.07 o 
  -5   4   1     1242.36     1385.89     34.35 o 
  -4   4   1     2018.58     2386.95     56.16 o 
  -3   4   1        1.11        5.02      1.75 o 
  -2   4   1     5562.97     6380.37    143.45 o 
  -1   4   1     4098.34     5384.65    108.41 o 
   0   4   1     1057.86     1266.61     33.19 o 
   1   4   1       43.86       30.59      2.63 o 
   2   4   1     6013.18     6678.33    157.53 o 
   3   4   1     4768.61     5038.56    101.88 o 
   4   4   1     1128.50     1116.13     26.88 o 
   5   4   1     4165.11     4248.85     86.90 o 
   6   4   1     2500.52     2435.54     54.52 o 
   7   4   1      742.50      757.18     27.76 o 
   8   4   1      948.04      948.01     34.62 o 
   9   4   1     2175.67     2180.61     71.43 o 
  10   4   1       34.85       37.58      6.19 o 
  11   4   1     1536.84     1657.43     68.94 o 
  12   4   1       31.79       34.44      8.36 o 
 -12   5   1      117.02      132.87      9.27 o 
 -11   5   1      634.17      661.43     26.10 o 
 -10   5   1      260.02      276.95     11.12 o 
  -9   5   1        0.08        4.20      3.48 o 
  -8   5   1     2821.52     2864.86     68.92 o 
  -7   5   1      642.25      665.67     19.55 o 
  -6   5   1      626.92      672.78     20.18 o 
  -5   5   1     3669.95     3993.95     92.44 o 
  -4   5   1        1.04        1.13      1.60 o 
  -3   5   1     8052.60     8789.99    248.13 o 
  -2   5   1     5400.22     5963.85    120.65 o 
  -1   5   1    12462.20    15817.37    315.26 o 
   0   5   1    13646.69    15609.46    310.76 o 
   1   5   1     2948.26     3216.64     77.84 o 
   2   5   1     4586.03     4858.77    175.72 o 
   3   5   1     2930.47     2964.71     78.51 o 
   4   5   1      346.83      357.28      9.34 o 
   5   5   1     5087.57     5226.18    106.68 o 
   6   5   1      781.55      751.02     52.42 o 
   7   5   1       18.53       17.71      2.88 o 
   8   5   1     3516.15     3443.23    108.21 o 
   9   5   1        0.60        4.19      2.70 o 
  10   5   1      198.18      204.70     12.86 o 
  11   5   1      824.59      820.82     33.45 o 
 -11   6   1      734.43      685.51     38.82 o 
 -10   6   1      109.76      123.02      6.98 o 
  -9   6   1      145.70      159.15      8.07 o 
  -8   6   1      418.29      402.22     14.06 o 
  -7   6   1       66.28       80.82      5.78 o 
  -6   6   1     3681.84     3945.80     92.24 o 
  -5   6   1       83.05       80.52      8.83 o 
  -4   6   1      787.19      856.52     23.17 o 
  -3   6   1     3132.89     3481.77     80.90 o 
  -2   6   1      357.05      453.71     11.69 o 
  -1   6   1     5920.00     6695.14    189.93 o 
   0   6   1      141.96      277.31      7.86 o 
   1   6   1        6.39        5.46      1.99 o 
   2   6   1     7779.71     8381.88    198.17 o 
   3   6   1     1193.40     1235.55     32.93 o 
   4   6   1      282.42      257.33     25.81 o 
   5   6   1     1764.58     1653.66     53.02 o 
   6   6   1      470.08      464.76     15.20 o 
   7   6   1     1996.26     1824.74     72.24 o 
   8   6   1       71.95       86.54      8.67 o 
   9   6   1       69.78       75.42      9.39 o 
  10   6   1     1026.18     1066.69     41.16 o 
  11   6   1       68.24       89.11      9.62 o 
 -11   7   1      221.54      244.20     19.55 o 
 -10   7   1      120.55      119.00      6.90 o 
  -9   7   1      613.91      641.68     20.32 o 
  -8   7   1      110.09      105.94      7.73 o 
  -7   7   1     1240.93     1185.76     32.09 o 
  -6   7   1      839.27      810.63     23.29 o 
  -5   7   1       40.95       41.42      9.26 o 
  -4   7   1     2902.00     2923.45    140.87 o 
  -3   7   1      448.49      445.50     16.90 o 
  -2   7   1     2643.93     3110.11     65.17 o 
  -1   7   1      148.66      124.75      4.88 o 
   0   7   1     3283.23     3563.84     73.84 o 
   1   7   1     2805.61     3006.04     74.62 o 
   2   7   1     2449.37     2623.26     65.72 o 
   3   7   1       81.60       94.39      5.78 o 
   4   7   1      722.38      655.57     21.46 o 
   5   7   1       14.88       14.00      2.95 o 
   6   7   1       80.12      106.24      7.82 o 
   7   7   1      691.01      682.21     38.06 o 
   8   7   1       19.33       19.99      4.74 o 
   9   7   1      379.58      386.48     19.78 o 
  10   7   1      188.85      218.20     18.12 o 
  11   7   1      457.03      505.10     24.77 o 
 -11   8   1        0.02       12.19      3.36 o 
 -10   8   1      116.08      130.75     11.57 o 
  -9   8   1       87.41       92.64      6.30 o 
  -8   8   1      332.01      331.20     17.48 o 
  -7   8   1      417.90      399.76     17.69 o 
  -6   8   1       27.52       33.07      4.40 o 
  -5   8   1     2110.29     2193.48     54.23 o 
  -4   8   1     4997.22     5202.16    120.20 o 
  -3   8   1      110.81      101.38      6.05 o 
  -2   8   1     4173.18     3962.25    114.80 o 
  -1   8   1       32.73       33.38      3.87 o 
   0   8   1      392.29      377.43     16.37 o 
   1   8   1     1322.48     1176.56     74.91 o 
   2   8   1        1.93        3.61      2.52 o 
   3   8   1     3101.03     3187.09     79.89 o 
   4   8   1      932.44      854.81     25.45 o 
   5   8   1      234.44      241.23     10.39 o 
   6   8   1      978.69      958.66     72.90 o 
   7   8   1      148.05      167.56     12.64 o 
   8   8   1      903.80      912.58     37.04 o 
   9   8   1      556.64      561.64     26.47 o 
  10   8   1       43.92       67.77      9.41 o 
 -10   9   1      196.02      223.71     10.49 o 
  -9   9   1        0.78        7.38      4.23 o 
  -8   9   1     1013.18      956.28     27.94 o 
  -7   9   1       91.11       91.77      8.04 o 
  -6   9   1      328.15      306.66     12.10 o 
  -5   9   1     2691.39     2812.09     68.40 o 
  -4   9   1       94.62      100.82      6.42 o 
  -3   9   1     2088.02     2239.62     55.27 o 
  -2   9   1     2627.23     2839.88     85.80 o 
  -1   9   1     1209.81     1270.77     35.61 o 
   0   9   1       15.01       21.65      3.87 o 
   1   9   1      843.65      833.84     25.46 o 
   2   9   1     1874.98     1878.26     50.09 o 
   3   9   1     1740.97     1639.48     44.57 o 
   4   9   1      175.17      148.92      8.25 o 
   5   9   1     1267.59     1292.57     36.82 o 
   6   9   1      337.60      313.19     17.19 o 
   7   9   1      219.82      196.00     13.21 o 
   8   9   1     1475.05     1470.62     54.85 o 
   9   9   1       93.90      108.51     10.64 o 
  -9  10   1      345.23      331.68     13.49 o 
  -8  10   1      452.83      428.13     18.25 o 
  -7  10   1        3.52       11.10      2.90 o 
  -6  10   1      845.65      781.60     23.76 o 
  -5  10   1       34.40       35.62      4.42 o 
  -4  10   1      239.23      212.58     13.44 o 
  -3  10   1     5028.62     5083.34    147.48 o 
  -2  10   1       15.39        6.18      5.61 o 
  -1  10   1     1739.98     1847.05     59.88 o 
   0  10   1       92.85      103.10      7.14 o 
   1  10   1      615.10      572.38     19.68 o 
   2  10   1     1602.04     1645.46     45.58 o 
   3  10   1       94.34      101.54      7.63 o 
   4  10   1      818.51      770.78     24.82 o 
   5  10   1     1053.94     1081.62     42.31 o 
   6  10   1        0.49        6.87      3.32 o 
   7  10   1      218.24      238.23     15.28 o 
   8  10   1       73.19      104.41     11.43 o 
  -8  11   1       22.93       47.65      5.21 o 
  -7  11   1        3.42        7.94      3.42 o 
  -6  11   1      693.30      620.86     29.50 o 
  -5  11   1        7.19       14.67      4.38 o 
  -4  11   1      501.49      480.70     22.13 o 
  -3  11   1        2.33        5.46      3.87 o 
  -2  11   1      313.07      341.68     17.98 o 
  -1  11   1      177.10      210.82     13.76 o 
   0  11   1       50.31       85.99      9.95 o 
   1  11   1      894.07      940.07     29.49 o 
   2  11   1      585.63      555.15     19.96 o 
   3  11   1      373.59      335.02     14.27 o 
   4  11   1      192.87      237.09     11.34 o 
   5  11   1       31.84       35.78      6.49 o 
   6  11   1      124.68      122.23     11.26 o 
   7  11   1      161.93      221.51     15.18 o 
  -7  12   1      930.96      917.93     36.13 o 
  -6  12   1       52.16       60.92      8.25 o 
  -5  12   1      397.61      373.26     19.05 o 
  -4  12   1      352.28      331.46     20.92 o 
  -3  12   1       27.45       34.66      6.39 o 
  -2  12   1     1210.29     1168.95     43.12 o 
  -1  12   1       15.76       19.64      5.42 o 
   0  12   1      672.40      698.39     29.55 o 
   1  12   1     1323.01     1389.64     63.88 o 
   2  12   1       93.42      104.46      7.48 o 
   3  12   1     1096.14     1069.94     36.22 o 
   4  12   1      563.83      599.04     44.25 o 
   5  12   1        1.30        6.26      3.52 o 
   6  12   1      996.01      966.68     41.12 o 
  -6  13   1       23.10       37.67      7.15 o 
  -5  13   1      757.55      698.71     30.15 o 
  -4  13   1       85.04       89.88     10.14 o 
  -3  13   1      521.49      540.73     25.32 o 
  -2  13   1      298.94      277.75     16.60 o 
  -1  13   1      345.22      378.65     20.03 o 
   0  13   1     1027.35     1057.76     40.91 o 
   1  13   1      277.54      265.12     15.99 o 
   2  13   1      756.00      744.64     25.77 o 
   3  13   1      430.31      424.06     25.22 o 
   4  13   1        1.99       19.08      4.48 o 
   5  13   1      240.64      287.37     17.89 o 
  -4  14   1       67.95       85.80     10.93 o 
  -3  14   1      451.19      475.29     24.50 o 
  -2  14   1       89.24      129.49     14.73 o 
  -1  14   1      321.34      332.27     19.42 o 
   0  14   1      456.45      505.03     25.17 o 
   1  14   1       11.89       27.55     10.85 o 
   2  14   1      481.67      483.97     23.86 o 
  -2 -13   2        0.15        7.94      3.78 o 
  -1 -13   2      422.76      457.04     34.15 o 
   0 -13   2      229.32      267.86     24.19 o 
   1 -13   2       80.44      111.35     16.14 o 
   2 -13   2      813.45      852.80     48.27 o 
   3 -13   2       60.75       82.73     10.27 o 
   4 -13   2      529.31      516.27     27.06 o 
   5 -13   2      811.94      769.97     32.64 o 
  -4 -12   2      335.27      310.11     18.85 o 
  -3 -12   2      334.32      317.15     18.61 o 
  -2 -12   2      131.83      135.65     10.81 o 
  -1 -12   2      495.89      534.40     25.45 o 
   0 -12   2       18.96       33.96      6.11 o 
   1 -12   2      677.74      693.26     29.59 o 
   2 -12   2      532.21      539.42     36.04 o 
   3 -12   2      446.33      435.45     21.59 o 
   4 -12   2      805.05      775.49     31.91 o 
   5 -12   2      500.58      465.44     22.32 o 
   6 -12   2      139.02      157.79     12.92 o 
   7 -12   2      424.51      385.94     20.10 o 
  -6 -11   2       15.06       27.19      6.27 o 
  -5 -11   2      750.20      711.63     32.59 o 
  -4 -11   2      630.56      630.26     29.44 o 
  -3 -11   2       41.46       58.50     15.75 o 
  -2 -11   2      661.44      639.32     28.83 o 
  -1 -11   2       75.43       78.28      6.84 o 
   0 -11   2      408.04      408.44     16.20 o 
   1 -11   2      383.83      406.73     20.06 o 
   2 -11   2       23.20       36.93      6.98 o 
   3 -11   2     1126.30     1104.13     40.61 o 
   4 -11   2      456.48      476.06     22.27 o 
   5 -11   2       40.73       44.00      7.33 o 
   6 -11   2     1257.70     1172.89     42.47 o 
   7 -11   2      202.98      168.99     11.49 o 
   8 -11   2       81.40       84.31      6.43 o 
  -7 -10   2       75.36       98.04     10.39 o 
  -6 -10   2      135.62      151.62     12.89 o 
  -5 -10   2     1426.71     1428.79     57.13 o 
  -4 -10   2      316.94      287.34     17.01 o 
  -3 -10   2      211.60      202.87     13.45 o 
  -2 -10   2      143.50      153.22     11.21 o 
  -1 -10   2      112.50      130.81      8.11 o 
   0 -10   2     1843.52     1909.48     52.03 o 
   1 -10   2        7.44       22.21      4.68 o 
   2 -10   2      448.53      418.83     22.40 o 
   3 -10   2     1922.57     2020.18     65.04 o 
   4 -10   2       59.24       69.14     10.24 o 
   5 -10   2      483.65      488.95     23.16 o 
   6 -10   2      772.88      757.34     23.31 o 
   7 -10   2      116.61      126.55      7.22 o 
   8 -10   2      597.96      585.03     19.66 o 
   9 -10   2        1.73        6.14      3.01 o 
  -8  -9   2      119.87      137.66     22.80 o 
  -7  -9   2      173.07      185.18     13.19 o 
  -6  -9   2     1105.84     1038.72     41.56 o 
  -5  -9   2      422.46      416.68     21.31 o 
  -4  -9   2     1485.07     1444.97    118.43 o 
  -3  -9   2     2150.44     2275.65     81.15 o 
  -2  -9   2        9.35       19.17      3.74 o 
  -1  -9   2     1756.31     1798.59     48.70 o 
   0  -9   2     5340.75     5615.55    136.90 o 
   1  -9   2        3.63        8.81      3.05 o 
   2  -9   2     5417.32     5821.95    166.56 o 
   3  -9   2      131.43      144.26      7.56 o 
   4  -9   2       22.11       30.71      4.11 o 
   5  -9   2     1738.43     1698.11     44.05 o 
   6  -9   2      102.26      105.29      7.01 o 
   7  -9   2     2122.29     2016.24     51.52 o 
   8  -9   2      787.94      750.84     25.99 o 
   9  -9   2      120.59      148.45     12.11 o 
  10  -9   2      919.45      875.76     32.80 o 
  -9  -8   2      493.50      503.80     25.34 o 
  -8  -8   2        0.45        1.33      4.75 o 
  -7  -8   2      593.59      610.20     28.01 o 
  -6  -8   2      852.54      825.05     34.35 o 
  -5  -8   2       35.17       46.52      6.93 o 
  -4  -8   2     1650.87     1572.82     55.33 o 
  -3  -8   2     3012.76     2862.91    141.41 o 
  -2  -8   2      507.60      487.89     16.84 o 
  -1  -8   2      423.49      422.32     15.28 o 
   0  -8   2       28.26       33.22      4.34 o 
   1  -8   2     2058.94     2196.52     47.99 o 
   2  -8   2      480.99      508.73     14.05 o 
   3  -8   2        5.76       20.19      3.72 o 
   4  -8   2      950.46      910.01     25.49 o 
   5  -8   2      524.02      508.41     16.57 o 
   6  -8   2      326.75      335.33     12.60 o 
   7  -8   2      816.91      823.29     24.30 o 
   8  -8   2      177.23      178.53     11.71 o 
   9  -8   2      322.34      331.66     12.98 o 
  10  -8   2      991.22      921.13     33.70 o 
  11  -8   2      184.51      214.73     12.75 o 
  -9  -7   2      439.98      463.64     45.06 o 
  -8  -7   2      446.45      448.09     25.62 o 
  -7  -7   2      469.99      472.76     22.61 o 
  -6  -7   2      151.96      142.80     10.58 o 
  -5  -7   2     1305.55     1138.29     87.17 o 
  -4  -7   2      996.13      992.56     37.29 o 
  -3  -7   2      172.73      171.72      8.12 o 
  -2  -7   2     1504.53     1463.22     74.24 o 
  -1  -7   2      270.99      281.92     11.10 o 
   0  -7   2     2973.81     3151.15     66.42 o 
   1  -7   2     2711.72     2868.57     60.75 o 
   2  -7   2     1390.36     1484.40     33.32 o 
   3  -7   2     2379.42     2512.27     53.84 o 
   4  -7   2      433.48      387.32     13.07 o 
   5  -7   2        9.98       16.98      3.30 o 
   6  -7   2     1323.58     1353.39     35.50 o 
   7  -7   2        3.22        5.32      2.74 o 
   8  -7   2      482.52      468.60     15.92 o 
   9  -7   2     1021.37     1003.43     32.54 o 
  10  -7   2       22.99       35.18      5.53 o 
  11  -7   2      588.60      638.16     25.93 o 
 -10  -6   2      485.14      511.77     59.02 o 
  -9  -6   2       23.66       34.39      5.88 o 
  -8  -6   2     1640.93     1623.89    121.20 o 
  -7  -6   2       82.26       84.01      8.91 o 
  -6  -6   2      543.98      473.62     21.33 o 
  -5  -6   2     2170.26     2066.79     68.47 o 
  -4  -6   2      780.58      701.02     27.37 o 
  -3  -6   2     1589.61     1538.69     80.04 o 
  -2  -6   2     1921.96     2034.47     43.90 o 
  -1  -6   2      218.01      231.07      7.43 o 
   0  -6   2     3731.51     3920.66     81.03 o 
   1  -6   2       91.93       94.11      4.33 o 
   2  -6   2        6.05       15.91      2.13 o 
   3  -6   2     4490.07     4889.81    100.54 o 
   4  -6   2      108.25      108.05      5.85 o 
   5  -6   2     1580.63     1491.00     50.54 o 
   6  -6   2      983.99     1011.35     27.41 o 
   7  -6   2      412.16      414.93     14.03 o 
   8  -6   2     1993.47     2028.78     50.69 o 
   9  -6   2     1781.92     1769.16     45.33 o 
  10  -6   2     1153.78     1123.99     38.52 o 
  11  -6   2     1082.62     1057.40     37.52 o 
  12  -6   2       27.65       37.93      5.84 o 
 -10  -5   2        0.54       12.44      3.62 o 
  -9  -5   2      263.17      253.34     14.74 o 
  -8  -5   2     1123.91     1121.34     41.69 o 
  -7  -5   2        5.08       10.25      3.36 o 
  -6  -5   2     3578.66     3500.22    110.11 o 
  -5  -5   2     1841.22     1729.78     44.80 o 
  -4  -5   2       44.43       41.31      2.67 o 
  -3  -5   2     7288.96     7606.16    170.82 o 
  -2  -5   2       34.39       40.68      2.89 o 
  -1  -5   2     3350.57     3451.16     71.49 o 
   0  -5   2     6267.71     7060.27    143.05 o 
   1  -5   2     3173.21     3699.52     76.43 o 
   2  -5   2     5263.47     5720.60    116.55 o 
   3  -5   2       24.14       12.11      3.84 o 
   4  -5   2     1073.86     1107.57     25.02 o 
   5  -5   2     9116.12    10110.25    227.17 o 
   6  -5   2      213.79      213.15      8.54 o 
   7  -5   2     3329.61     3419.74     80.43 o 
   8  -5   2     1725.05     1663.08     42.09 o 
   9  -5   2      443.99      440.91     26.22 o 
  10  -5   2      664.61      674.20     21.75 o 
  11  -5   2        0.81        3.38      2.49 o 
  12  -5   2      517.56      526.98     22.14 o 
 -11  -4   2       94.03      129.91     14.37 o 
 -10  -4   2      155.93      184.54     20.03 o 
  -9  -4   2     2531.65     2656.99    183.31 o 
  -8  -4   2       28.81       35.90      6.39 o 
  -7  -4   2       66.10       67.37      4.91 o 
  -6  -4   2     2868.59     2924.58     73.07 o 
  -5  -4   2      833.06      719.47     49.45 o 
  -4  -4   2      297.89      183.26     10.05 o 
  -2  -4   2     1876.16     1808.94     38.38 o 
  -1  -4   2     4480.71     4832.66     98.51 o 
   0  -4   2      176.68      161.82      5.35 o 
   1  -4   2     4441.85     4603.10     93.52 o 
   2  -4   2     5070.98     5739.75    126.87 o 
   3  -4   2      575.35      631.34     21.11 o 
   4  -4   2     4098.33     4750.74    113.45 o 
   5  -4   2     2195.11     2523.79    138.41 o 
   6  -4   2      859.99      869.20     23.18 o 
   7  -4   2     2498.13     2484.15     59.40 o 
   8  -4   2       16.02       22.82      3.76 o 
   9  -4   2       60.23       75.14      5.33 o 
  10  -4   2     1671.76     1672.98     42.92 o 
  11  -4   2      965.57     1017.37     35.35 o 
  12  -4   2      514.77      531.10     22.03 o 
 -11  -3   2      236.94      235.67     17.45 o 
 -10  -3   2      655.21      694.10     40.83 o 
  -9  -3   2      661.49      654.27     20.53 o 
  -8  -3   2        3.52       12.02      2.57 o 
  -7  -3   2      307.06      273.68     10.29 o 
  -6  -3   2       24.47       29.56      3.29 o 
  -5  -3   2     1666.34     1557.04     33.20 o 
  -4  -3   2     4947.15     5360.83    108.07 o 
  -3  -3   2      827.13      784.13     17.77 o 
  -1  -3   2     3116.20     3344.72     68.40 o 
   0  -3   2     2503.73     2800.18     57.51 o 
   1  -3   2      384.93      339.09     13.07 o 
   2  -3   2        0.18        0.00      2.06 o 
   3  -3   2      961.91     1083.09     32.81 o 
   4  -3   2      172.70      159.85      9.22 o 
   5  -3   2       83.29       83.04      4.46 o 
   6  -3   2     4192.40     4465.09    102.16 o 
   7  -3   2      114.38       88.41      8.55 o 
   8  -3   2       73.96       80.31      4.95 o 
   9  -3   2     2413.71     2379.15     57.65 o 
  10  -3   2      380.02      371.88     13.02 o 
  11  -3   2      145.80      159.81      9.63 o 
  12  -3   2       56.08       75.88      7.53 o 
  13  -3   2      661.91      691.81     37.43 o 
 -11  -2   2      280.84      261.25     18.42 o 
 -10  -2   2      116.82      126.76      7.89 o 
  -9  -2   2       39.32       52.42      4.78 o 
  -8  -2   2     1662.13     1567.32     41.21 o 
  -7  -2   2      633.21      602.53     18.14 o 
  -6  -2   2     2541.15     2524.91    108.22 o 
  -5  -2   2      655.77      523.37     12.55 o 
  -4  -2   2     1250.83     1437.20     30.57 o 
  -3  -2   2     7681.31     7848.95    174.76 o 
  -2  -2   2    13080.14    13679.83    303.26 o 
  -1  -2   2      253.75      238.36     15.21 o 
   0  -2   2    19940.59    20485.27    557.91 o 
   1  -2   2     2495.84     2912.43     66.08 o 
   2  -2   2        6.89       16.23      1.75 o 
   3  -2   2    14780.45    16990.52    338.65 o 
   4  -2   2      270.34      282.71     11.07 o 
   5  -2   2     5679.99     5861.88    118.15 o 
   6  -2   2     1799.80     1856.90     39.40 o 
   7  -2   2      362.65      364.05     11.39 o 
   8  -2   2     1096.61     1067.13     59.78 o 
   9  -2   2     2607.14     2627.32     62.75 o 
  10  -2   2      862.62      844.28     23.78 o 
  11  -2   2      354.03      370.31     18.73 o 
  12  -2   2       72.90       70.35      9.32 o 
 -12  -1   2       33.76       47.38      5.98 o 
 -11  -1   2     1267.13     1245.24     41.59 o 
 -10  -1   2      214.87      241.70     12.07 o 
  -9  -1   2      686.75      632.25     23.10 o 
  -8  -1   2     2303.11     2166.68     54.97 o 
  -7  -1   2       67.50       53.45      4.29 o 
  -6  -1   2     4159.87     4219.97     86.15 o 
  -5  -1   2      179.36      148.30      7.09 o 
  -4  -1   2       15.27        8.67      1.24 o 
  -3  -1   2    19002.62    18464.21    433.04 o 
  -2  -1   2      441.58      450.10     21.20 o 
  -1  -1   2    23019.46    23278.71    545.38 o 
   0  -1   2     4839.29     4988.34    117.20 o 
   1  -1   2      479.78      518.90     13.97 o 
   3  -1   2     9181.77    10021.66    199.57 o 
   4  -1   2     4671.81     4824.03     97.10 o 
   5  -1   2     6930.38     6929.10    139.16 o 
   6  -1   2       48.83       34.88      2.44 o 
   7  -1   2      888.89      839.77     19.51 o 
   8  -1   2     1186.48     1200.01     30.43 o 
   9  -1   2       71.00       82.07      4.95 o 
  10  -1   2     4780.09     4908.08    113.41 o 
  11  -1   2        9.97       21.99      2.91 o 
  12  -1   2      684.08      780.21     39.62 o 
  13  -1   2      540.24      568.50     32.95 o 
 -12   0   2      257.95      261.86     13.70 o 
 -11   0   2      185.87      209.59     11.42 o 
 -10   0   2       26.30       33.63      4.94 o 
  -9   0   2     1359.52     1302.53     48.07 o 
  -8   0   2      189.73      173.56      7.62 o 
  -7   0   2      955.27      892.23     24.72 o 
  -6   0   2     2908.35     2816.15     58.60 o 
  -5   0   2       78.37      105.80      5.37 o 
  -4   0   2     2078.17     1791.94     37.58 o 
  -3   0   2    12823.86    13296.53    394.15 o 
  -2   0   2     7144.84     7268.78    170.56 o 
  -1   0   2    17112.88    16859.40    467.19 o 
   0   0   2     1190.95     1199.07     34.07 o 
   1   0   2     1848.28     1983.35     50.79 o 
   2   0   2     2402.38     2505.65     59.20 o 
   3   0   2      142.52      138.87      4.76 o 
   4   0   2     3079.67     2993.93     60.99 o 
   5   0   2      803.95      868.27     19.09 o 
   6   0   2     1267.06     1332.38     28.63 o 
   7   0   2      188.39      217.21      6.70 o 
   8   0   2      430.05      478.84     14.54 o 
   9   0   2      653.29      670.76     18.90 o 
  10   0   2     1155.14     1149.13     30.19 o 
  11   0   2      352.61      379.25     15.79 o 
  13   0   2      192.66      228.60     17.45 o 
 -12   1   2      538.04      556.79     23.03 o 
 -11   1   2       85.12       74.34     12.31 o 
 -10   1   2      459.98      434.69     18.13 o 
  -9   1   2       88.96      100.13      7.07 o 
  -8   1   2      339.24      319.75     13.75 o 
  -7   1   2     3483.78     3447.21     71.55 o 
  -6   1   2      128.56      114.81      4.45 o 
  -5   1   2     2735.33     2366.77     49.39 o 
  -4   1   2     6003.42     6215.14    124.96 o 
  -3   1   2        9.12       10.30      1.25 o 
  -2   1   2      952.46     1109.37     33.46 o 
  -1   1   2    11064.06    11101.34    246.90 o 
   0   1   2       14.37       15.87      1.45 o 
   1   1   2      839.36      825.07     26.06 o 
   2   1   2    22595.34    22749.34    454.36 o 
   3   1   2    29438.68    30175.81    601.64 o 
   4   1   2     7321.80     7856.11    156.36 o 
   5   1   2      303.26      253.16     10.19 o 
   6   1   2     4980.45     5165.85    104.13 o 
   7   1   2      761.47      826.35     19.05 o 
   8   1   2      234.83      238.95      7.49 o 
   9   1   2      909.23      901.59     25.68 o 
  10   1   2       86.54       87.64      5.00 o 
  11   1   2     1493.13     1560.26     68.62 o 
  12   1   2      514.82      534.29     29.67 o 
 -12   2   2      158.03      184.00     11.10 o 
 -11   2   2      436.35      410.35     19.20 o 
 -10   2   2     1209.48     1196.69     39.91 o 
  -9   2   2        7.05       12.36      3.66 o 
  -8   2   2     2007.53     1904.02     57.59 o 
  -7   2   2     1578.23     1618.96     39.80 o 
  -5   2   2     2824.59     2448.42     57.08 o 
  -4   2   2     2362.25     2603.20     91.92 o 
  -3   2   2     4268.12     4638.84     93.66 o 
  -2   2   2    17703.86    18975.76    378.60 o 
   0   2   2     9582.88    10165.99    254.89 o 
   1   2   2     7589.28     6613.31    256.08 o 
   2   2   2      102.03      105.57      7.99 o 
   3   2   2     4766.91     4438.17    104.00 o 
   4   2   2      655.08      640.23     14.34 o 
   5   2   2     7104.43     7386.33    167.34 o 
   6   2   2     5906.86     6263.97    126.36 o 
   7   2   2       16.56       15.07      2.68 o 
   8   2   2     1069.03     1096.29     24.93 o 
   9   2   2     1974.26     2072.37     44.52 o 
  10   2   2      637.79      696.78     22.24 o 
  11   2   2     1264.84     1326.83     42.17 o 
 -12   3   2       10.96       22.83      4.05 o 
 -11   3   2      927.66      909.91     32.94 o 
 -10   3   2      256.26      256.66     13.06 o 
  -9   3   2      162.34      164.85      9.66 o 
  -8   3   2     1802.28     1758.87     43.81 o 
  -7   3   2        0.28        6.04      2.78 o 
  -6   3   2     2488.17     2617.25     61.57 o 
  -5   3   2     1219.94     1212.44     31.50 o 
  -4   3   2       10.58       21.57      1.65 o 
  -3   3   2    15568.33    18107.32    481.19 o 
  -2   3   2      184.45      182.94      7.38 o 
  -1   3   2     5620.38     6277.47    233.83 o 
   1   3   2       10.89        8.89      1.57 o 
   2   3   2     5375.54     5465.14    137.38 o 
   3   3   2      130.15      112.65      4.59 o 
   5   3   2     6327.51     6437.50    129.45 o 
   6   3   2       71.02       57.56      5.46 o 
   7   3   2     2259.22     2163.54     53.12 o 
   8   3   2     1181.13     1150.66     32.99 o 
   9   3   2        2.04        6.75      1.81 o 
  10   3   2     1068.66     1091.55     38.28 o 
 -12   4   2      266.77      298.77     15.41 o 
 -11   4   2      345.60      377.17     26.23 o 
 -10   4   2        7.82       15.67      3.89 o 
  -9   4   2      846.93      809.89     28.95 o 
  -8   4   2      139.84      153.94      9.13 o 
  -7   4   2     2236.29     2167.07     52.55 o 
  -6   4   2      704.94      612.79     33.72 o 
  -5   4   2      462.79      525.61     15.22 o 
  -4   4   2       70.52       59.78      6.07 o 
  -3   4   2      337.07      357.98     10.89 o 
  -2   4   2     7693.30     8970.50    179.16 o 
  -1   4   2     3513.00     3744.94     85.02 o 
   0   4   2     1400.29     1792.15     44.41 o 
   1   4   2     1841.12     1938.65     47.61 o 
   2   4   2    11228.50    12287.60    286.78 o 
   3   4   2      507.12      463.15     11.11 o 
   4   4   2     3657.16     3839.09     94.46 o 
   5   4   2      136.28      139.06      6.04 o 
   6   4   2      863.95      808.75     18.73 o 
   7   4   2     1080.38     1076.84     24.49 o 
   8   4   2     1546.03     1522.19     39.84 o 
   9   4   2     1249.18     1204.41     87.75 o 
  10   4   2       91.26       96.52      7.94 o 
  11   4   2      453.80      477.91     21.76 o 
 -11   5   2       60.21       71.94      7.63 o 
 -10   5   2      612.37      596.87     31.13 o 
  -9   5   2     1201.47     1221.23     33.16 o 
  -8   5   2      389.83      405.20     17.34 o 
  -7   5   2     2289.44     2373.51     57.60 o 
  -6   5   2     1293.01     1326.22     33.96 o 
  -5   5   2       98.73       86.75      6.16 o 
  -4   5   2     1318.63     1422.66     35.40 o 
  -3   5   2        5.15        3.63      2.01 o 
  -2   5   2     6717.80     7792.88    175.01 o 
  -1   5   2     1505.16     1731.58     36.62 o 
   0   5   2     4285.60     4707.53     95.53 o 
   1   5   2     8415.14     9630.96    226.24 o 
   2   5   2     3294.82     3467.19     84.06 o 
   3   5   2     2071.15     2002.52     73.58 o 
   4   5   2     1622.65     1759.58     37.50 o 
   5   5   2        3.54       15.16      3.09 o 
   6   5   2     1112.00     1023.08     27.84 o 
   7   5   2       97.98       95.16      5.52 o 
   8   5   2       61.80       72.66      5.25 o 
   9   5   2      188.71      201.14     12.05 o 
  10   5   2        0.47        8.23      5.19 o 
  11   5   2      797.62      762.47     31.16 o 
  12   5   2      346.41      415.62     30.06 o 
 -11   6   2      477.46      457.18     20.47 o 
 -10   6   2      190.66      188.00     11.19 o 
  -9   6   2       66.45       76.84      7.93 o 
  -8   6   2      324.95      314.72     11.91 o 
  -7   6   2       10.88       17.01      3.42 o 
  -6   6   2     1860.00     1940.24     47.96 o 
  -5   6   2     3037.18     2986.45     90.88 o 
  -4   6   2      755.90      845.46     24.32 o 
  -3   6   2     2999.11     3177.75     74.26 o 
  -2   6   2     2089.62     2349.83     55.65 o 
  -1   6   2     1365.71     1671.83     35.96 o 
   0   6   2     5147.70     5396.89    109.47 o 
   1   6   2     7421.70     8360.43    197.87 o 
   2   6   2     3892.33     4301.60    103.89 o 
   3   6   2     4696.62     4988.91    120.02 o 
   4   6   2       71.30       56.85      4.42 o 
   5   6   2     4752.83     4682.53    131.97 o 
   6   6   2     1172.97     1157.65     31.82 o 
   7   6   2      137.00      155.38      8.65 o 
   8   6   2     2268.32     2305.45    132.93 o 
   9   6   2      710.38      705.44     28.99 o 
  10   6   2      553.78      588.86     25.94 o 
  11   6   2      205.61      246.71     18.42 o 
 -11   7   2      981.13      996.31     36.54 o 
 -10   7   2      139.17      151.74      7.88 o 
  -9   7   2     1277.98     1314.73     44.45 o 
  -8   7   2      852.21      813.25     23.98 o 
  -7   7   2       75.03       74.34      5.89 o 
  -6   7   2     3995.36     4171.26     97.70 o 
  -5   7   2     3106.20     3140.19    118.89 o 
  -4   7   2      579.22      504.99     40.16 o 
  -3   7   2     6103.87     6549.90    149.05 o 
  -2   7   2      181.74      182.82      6.08 o 
  -1   7   2       27.53       48.64      2.92 o 
   0   7   2    12110.01    13915.49    278.34 o 
   1   7   2      398.78      424.68     14.22 o 
   2   7   2     2681.65     2823.15     70.56 o 
   3   7   2      520.25      567.02     17.86 o 
   4   7   2      942.41      878.48     41.32 o 
   5   7   2     1460.74     1462.99     39.34 o 
   6   7   2      302.06      321.77     12.27 o 
   7   7   2     2389.23     2426.16     62.53 o 
   8   7   2      510.96      475.73     22.08 o 
   9   7   2        4.33       14.52      3.98 o 
  10   7   2      336.23      365.95     21.19 o 
  11   7   2        0.76       14.72      4.27 o 
 -10   8   2       11.27       20.05      3.34 o 
  -9   8   2      790.28      737.08     28.73 o 
  -8   8   2      452.81      471.67     16.30 o 
  -7   8   2        5.96        9.04      3.16 o 
  -6   8   2      132.11      120.13      6.81 o 
  -5   8   2      236.80      209.22      9.19 o 
  -4   8   2     1660.99     1647.46     41.77 o 
  -3   8   2     1164.74     1210.78     31.65 o 
  -2   8   2      282.63      273.42      9.88 o 
  -1   8   2      802.72      768.38     26.56 o 
   0   8   2     2166.74     2492.58     63.27 o 
   1   8   2     1220.94     1231.64     34.02 o 
   2   8   2      541.54      509.90     32.16 o 
   3   8   2      847.69      832.46     24.86 o 
   4   8   2     1155.52     1151.53     37.53 o 
   5   8   2      195.90      198.25     12.01 o 
   6   8   2      981.18      907.16     27.02 o 
   7   8   2      570.73      564.42     47.77 o 
   8   8   2        0.00        6.61      3.52 o 
   9   8   2      381.52      407.07     21.07 o 
  10   8   2       34.02       42.02      8.03 o 
 -10   9   2      668.42      617.85     20.96 o 
  -9   9   2     1079.99      993.74     36.74 o 
  -8   9   2       72.11       84.58      6.58 o 
  -7   9   2      388.26      353.18     17.41 o 
  -6   9   2       19.75       29.57      4.21 o 
  -5   9   2      637.49      616.17     19.35 o 
  -4   9   2     1206.89     1180.44     36.94 o 
  -3   9   2      429.79      422.19     16.31 o 
  -2   9   2     1271.86     1262.88     42.76 o 
  -1   9   2     2137.18     2267.53     58.75 o 
   0   9   2      233.43      257.51     10.89 o 
   1   9   2     1808.78     1921.14     50.97 o 
   2   9   2       23.37       29.88      4.55 o 
   3   9   2     2477.73     2512.29     67.08 o 
   4   9   2      382.37      380.21     14.55 o 
   5   9   2      213.22      215.16     10.18 o 
   6   9   2     1882.94     1866.06     50.46 o 
   7   9   2      386.66      343.67     35.49 o 
   8   9   2      254.26      241.28     25.42 o 
   9   9   2      852.20      884.47     37.29 o 
  10   9   2       23.98       37.89      6.84 o 
  -9  10   2       90.21       83.63      9.14 o 
  -8  10   2      684.54      659.40     21.30 o 
  -7  10   2      404.93      380.68     14.25 o 
  -6  10   2       32.94       39.91      4.61 o 
  -5  10   2      678.20      654.06     24.49 o 
  -4  10   2      449.08      399.76     19.28 o 
  -3  10   2     2878.33     2826.01     86.20 o 
  -2  10   2      937.89      887.41     35.08 o 
  -1  10   2      806.01      835.36     31.84 o 
   0  10   2     1292.67     1349.97     38.14 o 
   1  10   2      111.20      119.04      7.65 o 
   2  10   2      966.99      950.80     29.10 o 
   3  10   2     4237.96     4251.92    128.38 o 
   4  10   2       68.97       85.20      6.98 o 
   5  10   2     1275.77     1205.40     35.37 o 
   6  10   2     1571.24     1573.80     57.35 o 
   7  10   2       51.10       57.62      8.11 o 
   8  10   2      547.38      577.00     27.65 o 
   9  10   2       90.80      100.02     10.43 o 
  -8  11   2      315.99      304.20     12.70 o 
  -7  11   2      383.86      368.68     18.69 o 
  -6  11   2      965.37      935.50     35.55 o 
  -5  11   2        5.92       12.23      4.52 o 
  -4  11   2      469.94      443.32     20.77 o 
  -3  11   2      828.25      783.09     30.84 o 
  -2  11   2       34.83       45.65      7.77 o 
  -1  11   2       36.22       41.82      7.44 o 
   0  11   2     3356.19     3370.17    102.38 o 
   1  11   2      286.97      290.87     12.98 o 
   2  11   2     1975.98     1950.37     53.43 o 
   3  11   2      177.25      188.12      9.93 o 
   4  11   2      149.69      164.56      9.25 o 
   5  11   2      918.32      861.36     27.69 o 
   6  11   2        4.30       15.50      4.37 o 
   7  11   2      687.34      770.29     36.37 o 
   8  11   2      108.03      127.86     12.02 o 
  -7  12   2      302.28      290.58     16.60 o 
  -6  12   2      204.35      222.50     15.93 o 
  -5  12   2        8.73       26.84      5.67 o 
  -4  12   2     1189.12     1041.47     39.03 o 
  -3  12   2      212.28      221.97     14.06 o 
  -2  12   2       20.14       32.08      6.40 o 
  -1  12   2      358.82      387.42     19.93 o 
   0  12   2      498.01      458.91     22.08 o 
   1  12   2      509.75      547.71     24.91 o 
   2  12   2      137.06      133.04      8.65 o 
   3  12   2       37.53       52.29      5.93 o 
   4  12   2      749.15      738.73     25.34 o 
   5  12   2      620.83      605.42     28.63 o 
   6  12   2      162.74      173.24     13.00 o 
   7  12   2      191.29      224.65     15.44 o 
  -6  13   2       66.35       70.38     18.07 o 
  -5  13   2      905.06      811.67     37.46 o 
  -4  13   2      577.82      549.14     25.62 o 
  -3  13   2       82.29      106.42     11.07 o 
  -2  13   2       80.79      116.31     11.56 o 
  -1  13   2      635.46      652.21     47.35 o 
   0  13   2       82.60      117.01     11.85 o 
   1  13   2      695.34      649.38     28.73 o 
   2  13   2        1.40        3.62     16.01 o 
   3  13   2      799.69      748.46     25.94 o 
   4  13   2      479.89      536.69     44.67 o 
   5  13   2       62.26       74.40     10.05 o 
  -4  14   2      106.01      112.16     16.59 o 
  -3  14   2      515.92      494.73     24.62 o 
  -2  14   2      109.89      138.91     13.37 o 
  -1  14   2      624.96      578.33     27.33 o 
   0  14   2      645.41      664.20     30.17 o 
   1  14   2      144.21      162.93     13.50 o 
   2  14   2      131.72      171.32     12.52 o 
   3  14   2      853.68      888.02     54.90 o 
  -1 -13   3       36.47       58.10     13.70 o 
   0 -13   3      248.79      271.51     24.92 o 
   1 -13   3       87.34      142.76     19.84 o 
   2 -13   3      221.80      277.22     32.50 o 
   3 -13   3      383.91      395.35     30.64 o 
   4 -13   3        0.08       16.19      7.13 o 
   5 -13   3      677.33      636.53     28.49 o 
  -4 -12   3       31.03       46.81     10.45 o 
  -3 -12   3      661.54      712.83     32.85 o 
  -2 -12   3       72.45      103.90      9.95 o 
  -1 -12   3      636.66      638.41     29.18 o 
   0 -12   3      655.05      663.01     42.24 o 
   1 -12   3       20.70       30.85      6.19 o 
   2 -12   3      643.44      674.95     46.44 o 
   3 -12   3      195.93      214.26     13.88 o 
   4 -12   3      136.18      136.09     10.70 o 
   5 -12   3     1351.64     1265.76     46.07 o 
   6 -12   3       23.70       30.43      5.84 o 
   7 -12   3      177.32      185.96     18.12 o 
  -5 -11   3       49.69       66.45      9.31 o 
  -4 -11   3      438.59      420.37     22.61 o 
  -3 -11   3      403.94      394.16     21.29 o 
  -2 -11   3      579.57      594.21     27.62 o 
  -1 -11   3     1266.97     1240.23     47.35 o 
   0 -11   3       51.92       67.29      6.64 o 
   1 -11   3      276.20      310.37     16.91 o 
   2 -11   3      617.78      604.60     26.20 o 
   3 -11   3       16.66       30.14      6.14 o 
   4 -11   3     1790.47     1726.20     58.12 o 
   5 -11   3      532.82      485.20     22.47 o 
   6 -11   3      762.03      698.53     28.94 o 
   7 -11   3      523.61      484.61     31.99 o 
   8 -11   3       33.04       32.94      5.20 o 
  -6 -10   3      243.48      238.32     20.28 o 
  -5 -10   3      594.94      575.34     27.63 o 
  -4 -10   3      514.99      532.76     25.62 o 
  -3 -10   3       26.56       35.33      6.22 o 
  -2 -10   3     1007.77      978.64     38.93 o 
  -1 -10   3      821.78      741.74     31.23 o 
   0 -10   3      405.08      393.07     15.54 o 
   1 -10   3      265.05      276.19     17.85 o 
   2 -10   3       46.87       62.13      8.55 o 
   3 -10   3     1024.63     1073.95     39.20 o 
   4 -10   3      385.25      373.96     24.46 o 
   5 -10   3      179.36      173.83     13.41 o 
   6 -10   3      922.81      911.35     28.09 o 
   7 -10   3       20.88       41.97      5.13 o 
   8 -10   3       50.77       72.96      7.00 o 
   9 -10   3       53.84       61.64      7.08 o 
  -7  -9   3      466.27      446.58     28.59 o 
  -6  -9   3        7.87       15.59      4.75 o 
  -5  -9   3      584.92      636.91     41.48 o 
  -4  -9   3       34.12       44.70      7.24 o 
  -3  -9   3     1275.34     1214.48     45.72 o 
  -2  -9   3     1716.05     1690.89     59.61 o 
  -1  -9   3      348.67      328.81     13.63 o 
   0  -9   3     1930.31     1964.74     52.61 o 
   1  -9   3     1237.83     1277.34     36.41 o 
   2  -9   3      552.65      566.18     19.19 o 
   3  -9   3       39.84       57.76      4.71 o 
   4  -9   3      246.73      266.01     15.03 o 
   5  -9   3     3172.06     2995.67     72.86 o 
   6  -9   3      877.28      771.48     23.31 o 
   7  -9   3       36.31       56.39      5.54 o 
   8  -9   3      929.66      867.15     31.61 o 
   9  -9   3        4.73        8.08      5.33 o 
  10  -9   3      257.06      263.18     14.20 o 
  -8  -8   3      231.10      243.39     15.68 o 
  -7  -8   3       27.43       35.79      6.51 o 
  -6  -8   3      803.35      753.83     32.37 o 
  -5  -8   3      730.30      712.12     30.43 o 
  -4  -8   3      692.59      694.18     29.52 o 
  -3  -8   3     2836.58     2807.29     97.89 o 
  -2  -8   3        2.50        9.80      3.65 o 
  -1  -8   3     1746.31     1743.13     46.87 o 
   0  -8   3     1174.68     1164.31     47.83 o 
   1  -8   3       22.15       39.82      3.55 o 
   2  -8   3     2063.21     2153.85     47.42 o 
   3  -8   3      781.46      833.88     23.88 o 
   4  -8   3     1182.46     1150.67     33.62 o 
   5  -8   3     2553.47     2496.51     61.10 o 
   6  -8   3        8.09       16.21      3.74 o 
   7  -8   3      988.03     1000.48     28.37 o 
   8  -8   3      169.58      191.02     12.71 o 
   9  -8   3      267.42      273.55     13.94 o 
  10  -8   3     1544.91     1519.41     64.89 o 
  11  -8   3      256.24      261.95     22.15 o 
  -9  -7   3      592.45      623.80     83.69 o 
  -8  -7   3      182.81      179.17     12.46 o 
  -7  -7   3      103.91      114.40      9.47 o 
  -6  -7   3     3061.35     2847.89    172.82 o 
  -5  -7   3        1.44        8.20      3.11 o 
  -4  -7   3      214.92      226.94     13.50 o 
  -3  -7   3     1579.08     1518.97     89.66 o 
  -2  -7   3      607.63      610.81     19.33 o 
  -1  -7   3     3459.37     3495.05     73.48 o 
   0  -7   3      960.02      967.88     23.18 o 
   1  -7   3     3725.20     3902.68     81.35 o 
   2  -7   3     1665.14     1806.88     40.34 o 
   3  -7   3       71.61       81.32      4.49 o 
   4  -7   3     3018.60     3120.54     74.15 o 
   5  -7   3      283.33      293.27     11.19 o 
   6  -7   3     2448.99     2443.55     72.93 o 
   7  -7   3     1743.59     1710.59     43.93 o 
   8  -7   3        6.44       13.78      2.79 o 
   9  -7   3      835.02      842.04     30.61 o 
  10  -7   3      334.39      319.34     15.69 o 
  11  -7   3      180.13      204.68     12.06 o 
  -9  -6   3      277.58      261.86     15.72 o 
  -8  -6   3       44.66       60.84      7.88 o 
  -7  -6   3     1175.76     1119.36     42.23 o 
  -6  -6   3      458.20      396.70     19.27 o 
  -5  -6   3      578.80      510.26     22.48 o 
  -4  -6   3      774.06      777.33     30.14 o 
  -3  -6   3        0.42        7.20      1.99 o 
  -2  -6   3      799.33      772.10     18.77 o 
  -1  -6   3      118.48      101.07      4.64 o 
   0  -6   3     3585.56     3711.24     76.98 o 
   1  -6   3      622.55      647.40     16.32 o 
   2  -6   3      475.09      566.06     14.66 o 
   3  -6   3     2051.31     2214.15     47.69 o 
   4  -6   3     3182.64     3410.59     78.77 o 
   5  -6   3      756.05      800.96     22.38 o 
   6  -6   3     3114.98     3166.86     75.19 o 
   7  -6   3      270.33      269.00     10.47 o 
   8  -6   3        6.35       14.54      3.05 o 
   9  -6   3      892.19      854.28     30.54 o 
  10  -6   3      134.75      157.12      9.90 o 
  11  -6   3      596.00      596.41     24.21 o 
  12  -6   3       98.90      102.22      8.23 o 
 -10  -5   3       83.04      117.57      9.66 o 
  -9  -5   3       74.12       89.95     20.28 o 
  -8  -5   3      395.96      436.94     21.78 o 
  -7  -5   3     1021.32      930.36     37.93 o 
  -6  -5   3      382.54      332.29     45.84 o 
  -5  -5   3     1734.55     1606.20     58.15 o 
  -4  -5   3      378.28      335.55     12.04 o 
  -2  -5   3     2688.90     2529.22     53.50 o 
  -1  -5   3       88.92       83.05      4.03 o 
   0  -5   3     8265.69     9001.29    181.57 o 
   1  -5   3       93.78      106.38      4.58 o 
   2  -5   3      110.46      121.24      4.96 o 
   3  -5   3     3123.23     3163.17     66.13 o 
   4  -5   3        2.45        6.08      1.57 o 
   5  -5   3    11278.61    12477.28    279.29 o 
   6  -5   3      850.02      807.28     43.86 o 
   7  -5   3      320.61      317.90     11.34 o 
   8  -5   3     1874.65     1927.03     47.96 o 
   9  -5   3      495.16      497.47     23.73 o 
  10  -5   3      196.22      207.51     11.59 o 
  11  -5   3      830.05      794.68     29.53 o 
  12  -5   3      250.43      257.87     13.83 o 
 -10  -4   3       97.42      102.97      8.70 o 
  -9  -4   3      840.82      854.93     34.12 o 
  -8  -4   3      356.79      398.06     25.80 o 
  -7  -4   3      222.63      199.81      9.13 o 
  -6  -4   3     2078.24     2032.13     52.66 o 
  -5  -4   3       23.30       17.88      2.99 o 
  -4  -4   3     1937.63     1951.80     49.49 o 
  -3  -4   3     8164.03     8166.88    163.69 o 
  -2  -4   3       76.33       74.95      4.41 o 
  -1  -4   3     4083.06     4257.71     86.53 o 
   0  -4   3    11801.19    13102.90    262.72 o 
   1  -4   3       14.28        9.92      1.99 o 
   2  -4   3    16555.07    18746.43    373.52 o 
   3  -4   3     2403.47     2522.70     98.84 o 
   4  -4   3      843.72      895.03     25.31 o 
   5  -4   3     8409.11     9422.06    339.58 o 
   6  -4   3       26.95       32.57      3.38 o 
   7  -4   3     3228.71     3389.88     79.28 o 
   8  -4   3     3764.78     3813.34     89.12 o 
   9  -4   3      299.71      297.10     10.98 o 
  10  -4   3     1428.72     1416.74     45.80 o 
  11  -4   3      111.23      128.01      8.58 o 
  12  -4   3       51.40       73.28      7.55 o 
 -11  -3   3      381.38      362.17     23.53 o 
 -10  -3   3       30.66       41.55      7.73 o 
  -9  -3   3      640.65      684.55     29.71 o 
  -8  -3   3      568.24      552.98     17.96 o 
  -7  -3   3        9.73       21.71      3.39 o 
  -6  -3   3     1983.66     1892.98     48.37 o 
  -5  -3   3      220.15      210.00     13.42 o 
  -4  -3   3     7857.20     8288.74    196.33 o 
  -3  -3   3      704.04      630.14     23.69 o 
  -2  -3   3      598.17      453.58     12.22 o 
   0  -3   3      936.18      991.58     27.91 o 
   1  -3   3     5436.26     5775.03    129.59 o 
   2  -3   3     8279.89     8350.17    420.50 o 
   3  -3   3      193.41      252.66      9.41 o 
   4  -3   3      690.38      744.57     22.63 o 
   5  -3   3      427.55      464.47     11.91 o 
   6  -3   3     4372.09     4701.07     96.14 o 
   7  -3   3     2334.83     2283.75     54.42 o 
   8  -3   3       39.14       42.51      3.93 o 
   9  -3   3     3044.40     3043.75     72.23 o 
  10  -3   3      211.93      209.04     11.12 o 
  11  -3   3        5.21       20.99     10.45 o 
  12  -3   3      776.60      773.96     28.94 o 
  13  -3   3      133.27      159.02     14.17 o 
 -11  -2   3       59.30       74.17     10.15 o 
 -10  -2   3      818.35      795.80     28.72 o 
  -9  -2   3      917.50      922.31     27.15 o 
  -8  -2   3       31.32       55.28      5.07 o 
  -7  -2   3     1220.28     1162.27     45.73 o 
  -6  -2   3       51.31       44.42      5.78 o 
  -5  -2   3     1242.44     1263.29     32.96 o 
  -4  -2   3     1321.26     1197.46     25.92 o 
  -3  -2   3      236.26      263.60     14.06 o 
  -2  -2   3     7084.30     7049.01    193.33 o 
  -1  -2   3     4087.89     3981.60     89.65 o 
   0  -2   3     6707.97     6709.30    242.37 o 
   1  -2   3     8487.22     8735.67    174.07 o 
   2  -2   3     2034.00     2215.37     45.69 o 
   3  -2   3     5535.15     5892.96    123.38 o 
   4  -2   3     2350.82     2761.66     63.99 o 
   5  -2   3      584.99      621.74     14.74 o 
   6  -2   3     1222.31     1172.92     25.93 o 
   7  -2   3       56.31       45.70      2.91 o 
   8  -2   3     2157.09     2167.36     51.94 o 
   9  -2   3     1652.63     1630.67     40.69 o 
  10  -2   3      122.65      115.87      7.69 o 
  11  -2   3      591.07      634.51     24.15 o 
  12  -2   3      286.27      291.87     14.05 o 
  13  -2   3       14.94       22.13      5.64 o 
 -11  -1   3      859.14      847.19     30.91 o 
 -10  -1   3      555.57      536.33     21.21 o 
  -9  -1   3        2.54        8.59      2.81 o 
  -8  -1   3     1412.73     1356.21     36.75 o 
  -7  -1   3     1671.21     1510.19     39.57 o 
  -6  -1   3     1406.60     1374.72     36.10 o 
  -5  -1   3     2727.78     2652.09     65.12 o 
  -4  -1   3      852.22      813.87     18.12 o 
  -3  -1   3     7474.02     7849.38    156.81 o 
  -2  -1   3     8518.77     8613.94    235.44 o 
  -1  -1   3     1918.21     1862.39     63.58 o 
   0  -1   3     1028.74     1053.89     36.25 o 
   1  -1   3      622.94      642.84     17.77 o 
   2  -1   3     1394.37     1460.95     36.63 o 
   3  -1   3    14983.52    15016.48    577.76 o 
   4  -1   3     2096.05     2277.30     55.24 o 
   5  -1   3    10488.63    10754.00    214.29 o 
   6  -1   3     1442.33     1484.63     31.94 o 
   7  -1   3        4.37        8.91      1.63 o 
   8  -1   3     6754.99     6520.27    164.10 o 
   9  -1   3      125.46      120.38      6.05 o 
  10  -1   3     1978.35     1994.13     48.90 o 
  11  -1   3     1080.86     1075.85     36.04 o 
  12  -1   3       59.99       66.32      6.64 o 
  13  -1   3      202.49      245.33     17.92 o 
 -11   0   3      421.73      453.83     19.58 o 
 -10   0   3       97.57       97.27      7.19 o 
  -9   0   3      910.43      879.69     36.95 o 
  -8   0   3     2917.41     2835.62     82.93 o 
  -7   0   3      272.02      243.75      9.40 o 
  -6   0   3     1996.63     1916.31     77.93 o 
  -5   0   3      433.34      420.87     10.66 o 
  -4   0   3     2634.75     2864.59     69.97 o 
  -3   0   3    18089.80    18012.88    609.53 o 
  -2   0   3     1007.36      982.85     33.02 o 
  -1   0   3     3697.91     3610.46     85.11 o 
   0   0   3     1281.11     1163.02     43.84 o 
   1   0   3       40.64       32.16      2.41 o 
   2   0   3     8110.78     8340.67    234.81 o 
   3   0   3      243.78      241.91      5.97 o 
   5   0   3    13957.07    14805.06    294.67 o 
   6   0   3      174.01      172.53      5.52 o 
   7   0   3      906.66      826.57     19.06 o 
   8   0   3     5882.41     5941.11    120.86 o 
   9   0   3     1434.69     1491.66     37.10 o 
  10   0   3     1670.71     1718.54     42.80 o 
  11   0   3      225.62      227.15     17.07 o 
  12   0   3      418.27      422.92     24.72 o 
 -11   1   3      273.04      289.86     14.49 o 
 -10   1   3      140.01      136.51      8.69 o 
  -9   1   3     1459.67     1377.77     44.28 o 
  -8   1   3      815.20      754.45     26.40 o 
  -7   1   3      715.28      741.44     21.39 o 
  -6   1   3     1085.55     1032.12     23.44 o 
  -5   1   3      130.38      123.02      5.50 o 
  -4   1   3    12039.40    13151.32    261.95 o 
  -3   1   3     1999.92     1936.99     45.39 o 
  -2   1   3     2443.22     2506.75     76.96 o 
  -1   1   3    29358.70    29070.52    580.85 o 
   0   1   3       45.56       36.08      3.30 o 
   1   1   3     3026.67     3037.88     72.03 o 
   2   1   3    14620.66    14123.21    286.02 o 
   3   1   3     8434.37     8798.28    175.36 o 
   4   1   3    12925.95    13770.31    319.65 o 
   5   1   3     5751.32     6362.26    127.86 o 
   6   1   3     2164.46     2207.92     51.13 o 
   7   1   3     4211.03     4377.35     99.46 o 
   8   1   3       21.23       25.21      3.02 o 
   9   1   3     4685.88     4868.86    117.22 o 
  10   1   3      211.07      207.32      8.29 o 
  11   1   3       60.88       85.00      6.06 o 
  12   1   3      459.06      456.61     25.58 o 
 -11   2   3      248.18      245.42     13.06 o 
 -10   2   3     1064.33     1071.05     36.82 o 
  -9   2   3      585.96      625.66     23.58 o 
  -8   2   3       17.23       27.43      4.57 o 
  -7   2   3      578.58      557.19     20.40 o 
  -6   2   3     1108.82     1127.60     25.45 o 
  -5   2   3      928.77      804.64     18.62 o 
  -4   2   3     3485.66     3508.06     80.19 o 
  -3   2   3     5081.61     5359.78    148.13 o 
  -2   2   3     3955.97     4141.38     83.95 o 
  -1   2   3     3067.30     3398.72     87.60 o 
   0   2   3     1692.90     1972.71     40.47 o 
   1   2   3     6403.15     6352.66    148.95 o 
   2   2   3      920.43      877.40     25.73 o 
   3   2   3      365.68      299.46      7.44 o 
   4   2   3     1017.93      995.53     21.41 o 
   5   2   3     1807.65     2089.62     43.37 o 
   6   2   3     1744.17     1706.28     38.64 o 
   7   2   3     2788.70     2786.78     57.56 o 
   8   2   3     2772.62     2847.06     59.37 o 
   9   2   3     1946.97     1941.71     69.21 o 
  10   2   3        1.22        5.37      2.45 o 
  11   2   3      336.42      422.03     23.39 o 
 -11   3   3      194.71      219.73     12.40 o 
 -10   3   3      385.64      388.04     17.35 o 
  -9   3   3        0.02        4.75      2.34 o 
  -8   3   3     1818.68     1744.45     54.10 o 
  -7   3   3      552.59      510.47     15.53 o 
  -6   3   3      208.71      188.66     13.06 o 
  -5   3   3     8314.84     8644.27    206.90 o 
  -4   3   3       86.09      139.96      4.90 o 
  -3   3   3     5130.31     5639.95    189.04 o 
  -2   3   3     4349.39     4779.69    144.43 o 
  -1   3   3       53.18       53.36      3.63 o 
   0   3   3    20141.63    21520.36    427.79 o 
   1   3   3    10577.43    11237.25    262.29 o 
   2   3   3    15893.89    16980.70    338.00 o 
   3   3   3    15198.38    15326.31    448.87 o 
   4   3   3     1033.51      953.67     28.66 o 
   5   3   3     4022.84     4198.46     85.28 o 
   6   3   3     5059.06     5284.00    107.44 o 
   7   3   3       88.35       88.20      3.99 o 
   8   3   3     6303.69     6515.62    136.26 o 
   9   3   3       75.00       73.71      4.13 o 
  10   3   3      458.98      506.34     20.88 o 
  11   3   3     1240.09     1489.31     78.18 o 
 -11   4   3      711.36      703.50     27.66 o 
 -10   4   3      405.20      404.82     18.08 o 
  -9   4   3      532.42      522.59     21.14 o 
  -8   4   3     1264.11     1213.89     39.79 o 
  -7   4   3      237.82      252.69      9.76 o 
  -6   4   3     2614.42     2759.12     65.36 o 
  -5   4   3     2597.95     2850.48     66.99 o 
  -4   4   3      977.55     1076.86     24.09 o 
  -3   4   3     6352.64     7120.25    144.01 o 
  -2   4   3       69.80       93.14      5.70 o 
  -1   4   3     6761.00     6981.88    269.91 o 
   0   4   3     7930.63     9045.83    224.46 o 
   1   4   3        0.69        2.07      1.17 o 
   2   4   3    11121.99    11707.45    365.56 o 
   3   4   3     5926.06     6064.71    142.68 o 
   4   4   3     1349.82     1313.50     28.23 o 
   6   4   3      307.11      292.17      8.39 o 
   7   4   3     2449.05     2461.63     57.63 o 
   8   4   3     4267.38     3979.82     99.49 o 
   9   4   3     3107.08     3185.67     79.04 o 
  10   4   3     1464.37     1481.90     51.08 o 
  11   4   3      142.72      148.50     15.00 o 
 -11   5   3      297.07      325.71     17.90 o 
 -10   5   3        0.46        5.05      2.75 o 
  -9   5   3      661.60      639.91     24.74 o 
  -8   5   3      334.17      338.89     12.40 o 
  -7   5   3     1753.65     1668.57     83.09 o 
  -6   5   3     2337.71     2472.37     59.60 o 
  -5   5   3      208.57      200.34     10.39 o 
  -4   5   3     5006.86     5516.10    154.43 o 
  -3   5   3     2853.10     3187.41     97.44 o 
  -2   5   3     3045.12     3506.27     72.71 o 
  -1   5   3     4705.61     5111.37    115.86 o 
   1   5   3     1927.64     1921.05     47.92 o 
   2   5   3     7310.54     7613.24    187.79 o 
   3   5   3        2.78        1.27      1.77 o 
   4   5   3     2452.67     2505.14     62.01 o 
   5   5   3      472.48      469.00     14.63 o 
   6   5   3      797.06      784.98     22.34 o 
   7   5   3      451.46      456.37     14.84 o 
   8   5   3       20.11       22.70      3.44 o 
   9   5   3     2889.04     2974.71     91.99 o 
  10   5   3      675.97      680.12     65.60 o 
  11   5   3      162.66      172.18     11.16 o 
  12   5   3      396.38      461.75     32.49 o 
 -11   6   3        0.04       10.35      3.30 o 
 -10   6   3      215.93      218.07     12.41 o 
  -9   6   3      297.24      306.68     14.98 o 
  -8   6   3     1130.01     1075.21     29.84 o 
  -7   6   3     1026.86      973.51     27.16 o 
  -6   6   3      336.08      351.99     15.75 o 
  -5   6   3     3819.30     3984.19    114.31 o 
  -4   6   3     3405.92     3674.18     85.61 o 
  -3   6   3       14.52       22.06      2.85 o 
  -2   6   3      642.96      640.49     31.05 o 
  -1   6   3      101.47       91.80      3.89 o 
   0   6   3     2604.54     2735.78    113.29 o 
   1   6   3     7297.97     7740.63    319.72 o 
   2   6   3        1.30        1.00      2.57 o 
   3   6   3     3404.66     3539.91     86.55 o 
   4   6   3      934.72      928.03     25.70 o 
   5   6   3      447.27      436.11     14.32 o 
   6   6   3      713.76      725.97     28.79 o 
   7   6   3     1610.23     1471.00     58.48 o 
   8   6   3     3670.94     3744.14     92.79 o 
   9   6   3     1158.71     1180.09     42.86 o 
  10   6   3       11.96       20.72      4.49 o 
  11   6   3      461.01      473.12     22.17 o 
  12   6   3       87.65      115.88     13.97 o 
 -10   7   3      552.90      535.45     22.79 o 
  -9   7   3       61.49       67.44      5.82 o 
  -8   7   3     1282.72     1264.18     34.43 o 
  -7   7   3     1310.80     1320.38     35.35 o 
  -6   7   3        4.97       10.10      3.73 o 
  -5   7   3     7001.70     7092.10    253.64 o 
  -4   7   3       83.73       78.39      5.37 o 
  -3   7   3     1144.74     1145.41     29.68 o 
  -2   7   3     1372.78     1399.16     44.25 o 
  -1   7   3      358.70      373.06     15.82 o 
   0   7   3     9182.84    10269.74    206.58 o 
   1   7   3     2992.29     3320.71     81.90 o 
   2   7   3      245.81      186.92      8.23 o 
   3   7   3     1360.57     1351.58     36.38 o 
   4   7   3      122.97      121.65      6.62 o 
   5   7   3     2030.44     1881.39     61.49 o 
   6   7   3     3230.13     3039.38    122.86 o 
   7   7   3      268.12      277.27     11.32 o 
   8   7   3     3988.75     4001.57     99.09 o 
   9   7   3      116.46      140.90     10.33 o 
  10   7   3      291.10      304.51     16.75 o 
  11   7   3     1134.08     1228.66     47.00 o 
 -10   8   3      107.53      126.32      9.03 o 
  -9   8   3      526.67      531.20     18.16 o 
  -8   8   3      972.13      948.88     35.22 o 
  -7   8   3       24.69       35.19      5.95 o 
  -6   8   3     1511.46     1521.70     49.63 o 
  -5   8   3     2034.43     2059.92     51.21 o 
  -4   8   3      770.40      733.51     21.33 o 
  -3   8   3     3895.89     4109.07     95.76 o 
  -2   8   3       14.09       26.36      3.23 o 
  -1   8   3     1890.90     2013.17     51.98 o 
   0   8   3     5933.13     6262.16    150.46 o 
   1   8   3      394.07      466.73     15.85 o 
   2   8   3     2456.19     2635.61     66.93 o 
   3   8   3        6.02       10.49      3.03 o 
   4   8   3     1490.38     1550.25     53.29 o 
   5   8   3     2417.52     2346.24     60.45 o 
   6   8   3        4.78        6.15      3.48 o 
   7   8   3     2201.28     2137.57     56.01 o 
   8   8   3     2657.67     2694.90    113.79 o 
   9   8   3      250.00      267.92     15.77 o 
  10   8   3      274.45      315.50     17.76 o 
 -10   9   3       47.22       46.14      6.52 o 
  -9   9   3     1097.47     1103.56     32.01 o 
  -8   9   3      243.39      243.51     10.88 o 
  -7   9   3       41.50       46.79      6.75 o 
  -6   9   3     1827.31     1766.84     81.85 o 
  -5   9   3       48.13       51.32      5.17 o 
  -4   9   3      487.64      450.19     15.70 o 
  -3   9   3       26.33       32.48      3.84 o 
  -2   9   3     1601.45     1654.78     53.28 o 
  -1   9   3     4193.88     4759.89    137.36 o 
   0   9   3       27.29       34.31      4.28 o 
   1   9   3     2417.87     2568.52     65.92 o 
   2   9   3     2608.87     2690.80     99.49 o 
   3   9   3      109.07      104.57      8.89 o 
   4   9   3      420.21      430.06     15.85 o 
   5   9   3      106.91       99.71      7.22 o 
   6   9   3     1210.32     1171.05     34.00 o 
   7   9   3     2840.75     2784.53     71.88 o 
   8   9   3       34.07       47.88      7.52 o 
   9   9   3      864.10      889.13     37.06 o 
  10   9   3      109.19      143.36     11.37 o 
  -9  10   3      606.74      599.85     20.81 o 
  -8  10   3      261.13      242.76     10.97 o 
  -7  10   3      543.10      487.57     17.10 o 
  -6  10   3      399.95      394.25     19.00 o 
  -5  10   3      705.09      660.52     26.76 o 
  -4  10   3      696.52      630.82     37.40 o 
  -3  10   3      251.67      273.83     15.07 o 
  -2  10   3     2080.41     2115.28     66.89 o 
  -1  10   3      405.13      403.47     18.99 o 
   0  10   3     3434.11     3757.19     94.16 o 
   1  10   3     1270.54     1309.20     56.93 o 
   2  10   3     1074.10     1043.01     31.10 o 
   3  10   3      582.36      571.09     19.96 o 
   4  10   3      215.26      193.67     10.04 o 
   5  10   3       77.51       85.78      7.22 o 
   6  10   3      606.14      624.67     27.39 o 
   7  10   3      407.40      396.51     20.88 o 
   8  10   3      521.42      496.51     24.75 o 
   9  10   3      300.49      335.84     19.49 o 
  -8  11   3      488.94      438.89     23.47 o 
  -7  11   3      528.32      467.72     16.82 o 
  -6  11   3      453.89      436.59     20.71 o 
  -5  11   3      569.75      543.59     23.85 o 
  -4  11   3      157.88      163.84     11.27 o 
  -3  11   3      672.42      655.69     27.04 o 
  -2  11   3     1183.69     1153.15     41.52 o 
  -1  11   3      235.88      212.65     13.66 o 
   0  11   3     6598.14     6931.41    198.43 o 
   1  11   3      409.78      405.08     15.89 o 
   2  11   3      259.89      284.43     16.91 o 
   3  11   3      998.65      986.90     30.59 o 
   4  11   3       79.92       87.34      7.19 o 
   5  11   3     1875.73     1780.88     49.77 o 
   6  11   3      541.16      541.73     19.77 o 
   7  11   3       81.16       78.43     11.80 o 
   8  11   3     1633.59     1669.66     62.69 o 
  -7  12   3       13.88       20.20      4.89 o 
  -6  12   3      554.59      555.75     24.99 o 
  -5  12   3     1126.55      983.70     44.42 o 
  -4  12   3      524.96      461.92     21.90 o 
  -3  12   3     1117.43     1087.15     40.40 o 
  -2  12   3      543.69      512.23     23.65 o 
  -1  12   3     1432.24     1399.75     49.34 o 
   0  12   3      810.33      832.05     33.32 o 
   1  12   3        0.48       15.19      5.31 o 
   2  12   3      969.11      917.04     29.44 o 
   3  12   3      176.80      178.13      9.79 o 
   4  12   3      141.54      136.90      8.96 o 
   5  12   3     1205.22     1189.69     36.35 o 
   6  12   3       33.40       57.12      8.27 o 
   7  12   3      220.55      228.15     15.69 o 
  -6  13   3      357.41      323.85     18.14 o 
  -5  13   3      331.27      308.77     17.60 o 
  -4  13   3      700.95      627.13     51.19 o 
  -3  13   3      445.62      432.89     21.69 o 
  -2  13   3       74.60       83.70     10.12 o 
  -1  13   3     2386.17     2403.54     78.13 o 
   0  13   3        2.19       25.95     11.51 o 
   1  13   3      446.04      460.54     22.72 o 
   2  13   3      138.54      156.50     11.70 o 
   3  13   3      232.44      231.40     11.74 o 
   4  13   3      167.12      178.27     10.12 o 
   5  13   3       82.59      120.12     11.43 o 
   6  13   3      607.67      626.38     30.19 o 
  -4  14   3      309.81      302.05     17.86 o 
  -3  14   3       19.73       43.43     10.73 o 
  -2  14   3      766.45      735.74     32.16 o 
  -1  14   3      961.19      964.22     38.82 o 
   0  14   3      436.75      447.01     22.88 o 
   1  14   3       68.75       98.06     11.28 o 
   2  14   3        0.87        9.79      9.29 o 
   3  14   3      518.51      498.88     38.44 o 
   4  14   3      148.90      146.07      9.00 o 
   0 -13   4      182.58      207.56     21.83 o 
   1 -13   4     1308.47     1360.62     73.83 o 
   2 -13   4       45.04      109.41     18.52 o 
   3 -13   4      449.12      439.89     44.62 o 
  -3 -12   4      184.31      191.60     19.74 o 
  -2 -12   4      777.94      802.38     58.57 o 
  -1 -12   4        2.18        9.60      3.79 o 
   0 -12   4      318.27      313.29     26.02 o 
   1 -12   4      286.80      282.82     24.46 o 
   2 -12   4      627.80      632.09     27.74 o 
   3 -12   4      655.16      641.75     28.03 o 
   4 -12   4       27.47       48.22      7.98 o 
   5 -12   4      454.06      446.79     22.33 o 
   6 -12   4      112.21      118.13     15.99 o 
  -4 -11   4      324.18      302.48     18.77 o 
  -3 -11   4      979.83      997.56     54.54 o 
  -2 -11   4       76.26       89.04     12.38 o 
  -1 -11   4      290.69      282.29     16.39 o 
   0 -11   4     1156.72     1210.95     46.48 o 
   1 -11   4        6.06       13.22      4.35 o 
   2 -11   4     1343.00     1358.34     48.00 o 
   3 -11   4      441.49      479.77     26.02 o 
   4 -11   4      213.27      226.70     14.24 o 
   5 -11   4      971.16      960.25     50.82 o 
   6 -11   4       33.15       32.92      8.83 o 
   7 -11   4      362.75      305.45     23.89 o 
   8 -11   4      257.39      218.81     19.84 o 
  -6 -10   4      604.54      549.13     27.37 o 
  -5 -10   4       45.45       43.33      7.25 o 
  -4 -10   4      597.48      596.77     28.15 o 
  -3 -10   4      501.22      512.70     24.92 o 
  -2 -10   4      405.46      413.49     21.34 o 
  -1 -10   4     2773.73     2797.71     93.26 o 
   0 -10   4      489.36      524.30     24.20 o 
   1 -10   4     1148.71     1184.65     35.04 o 
   2 -10   4     1095.37     1136.67     40.88 o 
   3 -10   4       66.71       81.64      9.38 o 
   4 -10   4      976.99      954.39     35.71 o 
   5 -10   4      337.06      362.41     18.31 o 
   6 -10   4      454.20      423.48     15.43 o 
   7 -10   4      608.99      565.20     24.49 o 
   8 -10   4       18.18       43.22      5.94 o 
   9 -10   4      756.92      750.02     33.42 o 
  -7  -9   4      682.43      711.73     55.50 o 
  -6  -9   4      233.20      239.01     15.47 o 
  -5  -9   4      162.52      155.06     11.57 o 
  -4  -9   4      647.26      662.36     29.55 o 
  -3  -9   4        0.02        8.37      3.07 o 
  -2  -9   4      869.92      879.40     35.44 o 
  -1  -9   4     2637.05     2528.09     84.07 o 
   0  -9   4        3.50       10.72      3.51 o 
   1  -9   4      787.18      786.60     25.04 o 
   2  -9   4      107.92      136.42      8.01 o 
   3  -9   4      432.47      480.11     21.74 o 
   4  -9   4     1180.22     1249.77     34.24 o 
   5  -9   4       76.46       83.80      6.50 o 
   6  -9   4      648.39      607.97     19.68 o 
   7  -9   4      234.65      223.07     15.65 o 
   8  -9   4      513.46      499.27     21.24 o 
   9  -9   4      324.84      317.93     15.93 o 
  10  -9   4        8.93       13.73      3.90 o 
  -8  -8   4      755.00      755.96     54.67 o 
  -7  -8   4      566.93      566.56     50.12 o 
  -6  -8   4       20.43       25.74      8.11 o 
  -5  -8   4     2116.80     2008.72     70.15 o 
  -4  -8   4      276.30      223.31     13.86 o 
  -3  -8   4      418.43      364.72     18.82 o 
  -2  -8   4       53.33       56.24      7.56 o 
  -1  -8   4      527.85      508.54     56.89 o 
   0  -8   4      607.58      594.02     19.58 o 
   1  -8   4     1224.78     1221.22     29.00 o 
   2  -8   4     3513.39     3714.09     78.70 o 
   3  -8   4     3264.41     3451.48     82.30 o 
   4  -8   4        0.40        8.09      2.78 o 
   5  -8   4      561.65      552.71     17.80 o 
   6  -8   4      785.04      766.87     22.99 o 
   7  -8   4       50.42       57.27      5.44 o 
   8  -8   4     1044.43      983.08     34.74 o 
   9  -8   4      188.97      180.16     10.85 o 
  10  -8   4     1011.55     1012.45     36.57 o 
  11  -8   4      444.31      415.20     27.43 o 
  -8  -7   4      840.74      839.03     38.33 o 
  -7  -7   4       39.71       52.19      7.65 o 
  -6  -7   4     1686.85     1648.54     58.79 o 
  -5  -7   4      814.36      830.33     33.57 o 
  -4  -7   4        2.37        6.73      3.88 o 
  -3  -7   4     1708.15     1572.82     54.97 o 
  -2  -7   4      130.43      142.46      9.94 o 
  -1  -7   4     1673.44     1610.73     36.33 o 
   0  -7   4     6132.72     6292.20    129.14 o 
   1  -7   4       64.28       81.90      5.03 o 
   2  -7   4     2275.71     2424.26     52.45 o 
   3  -7   4     1383.76     1430.55     51.36 o 
   4  -7   4     1015.28     1090.40     30.06 o 
   5  -7   4     1438.46     1476.10     38.17 o 
   6  -7   4      406.54      416.03     14.33 o 
   7  -7   4     1768.87     1733.78     44.51 o 
   8  -7   4     1304.13     1248.39     41.52 o 
   9  -7   4       18.06       26.03      4.78 o 
  10  -7   4      711.76      702.37     33.75 o 
  11  -7   4       69.26       91.05      8.12 o 
  -9  -6   4      236.66      229.80     28.57 o 
  -8  -6   4       26.69       31.35      6.79 o 
  -7  -6   4     1163.83     1110.26     47.83 o 
  -6  -6   4     2199.93     2167.20     73.28 o 
  -5  -6   4        1.64        7.18      3.28 o 
  -4  -6   4     1129.00     1034.08     54.44 o 
  -3  -6   4     1103.12     1003.84     40.30 o 
  -2  -6   4      403.66      389.28     17.96 o 
  -1  -6   4     1851.88     1800.83     47.36 o 
   0  -6   4       37.72       40.62      3.46 o 
   1  -6   4     1831.22     1931.99     42.28 o 
   2  -6   4     3919.01     4288.56     89.11 o 
   3  -6   4      128.62      127.11      5.60 o 
   4  -6   4     5395.67     5907.39    121.40 o 
   5  -6   4      457.55      395.40     23.42 o 
   6  -6   4      629.07      567.76     19.20 o 
   7  -6   4     2236.52     2243.56     74.03 o 
   8  -6   4      284.19      277.52     17.97 o 
   9  -6   4     1610.52     1586.48     50.94 o 
  10  -6   4      476.24      489.07     20.65 o 
  11  -6   4      152.17      173.85     10.89 o 
  12  -6   4      276.94      301.91     15.68 o 
  -9  -5   4      447.83      450.85     26.65 o 
  -8  -5   4       62.33       75.75      8.67 o 
  -7  -5   4     2141.25     2028.69     68.82 o 
  -6  -5   4      113.07      104.97      8.64 o 
  -5  -5   4      477.74      446.31     15.48 o 
  -4  -5   4     1285.07     1219.58     33.68 o 
  -3  -5   4      188.62      184.71      8.22 o 
  -1  -5   4      605.58      531.82     13.76 o 
   0  -5   4     4087.09     4336.57     89.50 o 
   1  -5   4     4035.40     4336.37     89.40 o 
   2  -5   4     1872.53     2124.54     45.66 o 
   3  -5   4     1512.25     1725.08     48.84 o 
   4  -5   4     2202.32     2301.40     55.01 o 
   5  -5   4      158.92      183.61     12.33 o 
   6  -5   4      841.04      819.24     27.94 o 
   7  -5   4      277.55      285.20     22.41 o 
   8  -5   4       16.89       19.72      6.40 o 
   9  -5   4     1588.19     1473.31     47.32 o 
  10  -5   4        9.74        8.79      3.21 o 
  11  -5   4      964.73     1011.06     35.81 o 
  12  -5   4       12.66       18.53      4.00 o 
 -10  -4   4      594.71      645.07     73.22 o 
  -9  -4   4      115.96      113.89      9.88 o 
  -8  -4   4      676.17      624.45     28.70 o 
  -7  -4   4      809.26      743.49     23.29 o 
  -6  -4   4      851.76      785.29     23.79 o 
  -5  -4   4     1764.01     1498.46     39.93 o 
  -4  -4   4     1030.11      924.67     26.15 o 
  -3  -4   4     1906.25     1965.30     52.16 o 
  -2  -4   4     1570.68     1591.57     38.12 o 
  -1  -4   4       13.99       24.80      3.12 o 
   0  -4   4    10081.82    10589.09    213.07 o 
   1  -4   4     3887.53     4480.66     91.83 o 
   2  -4   4       65.31       93.60      4.23 o 
   3  -4   4     4947.04     5008.23    101.74 o 
   4  -4   4       80.46       88.06      4.20 o 
   5  -4   4       41.37       37.45      4.58 o 
   6  -4   4      245.60      231.54      8.68 o 
   7  -4   4      997.78     1009.59     34.39 o 
   8  -4   4     2615.79     2651.02     63.45 o 
   9  -4   4      196.02      173.30     11.48 o 
  10  -4   4     1052.34     1049.06     46.67 o 
  11  -4   4      404.63      397.66     17.69 o 
  12  -4   4      105.30      110.82      8.02 o 
 -10  -3   4       88.05      102.17     10.49 o 
  -9  -3   4      274.79      300.70     12.16 o 
  -8  -3   4      926.69      839.17     25.38 o 
  -7  -3   4      647.92      604.15     19.11 o 
  -6  -3   4     4284.50     3991.92     97.84 o 
  -5  -3   4     3202.28     3198.97     79.07 o 
  -4  -3   4      636.37      636.10     18.82 o 
  -3  -3   4     2783.49     2720.52    122.78 o 
  -2  -3   4       34.04       33.02      3.34 o 
  -1  -3   4     3378.99     3437.80     70.32 o 
   0  -3   4     3615.77     3649.34     75.05 o 
   1  -3   4        5.90        9.63      2.27 o 
   2  -3   4     7979.84     8386.04    187.46 o 
   3  -3   4     6164.43     6874.82    145.38 o 
   4  -3   4     2325.56     2608.86     54.61 o 
   5  -3   4      893.53      765.73     18.12 o 
   6  -3   4       59.20       67.05      3.49 o 
   7  -3   4     4327.90     4480.57    102.81 o 
   8  -3   4     4658.53     4747.19    109.18 o 
   9  -3   4       22.21       29.53      4.65 o 
  10  -3   4     1616.13     1649.72     70.86 o 
  11  -3   4      354.29      362.54     17.69 o 
  12  -3   4      741.21      756.69     28.41 o 
  13  -3   4      382.88      418.59     19.18 o 
 -11  -2   4      333.98      335.22     22.23 o 
 -10  -2   4      380.50      374.52     16.74 o 
  -9  -2   4     2288.86     2388.35     92.46 o 
  -8  -2   4      776.17      692.77     21.54 o 
  -7  -2   4     2118.28     1916.70     49.67 o 
  -6  -2   4     3293.33     3278.32     87.00 o 
  -5  -2   4     2613.20     2542.49     93.87 o 
  -4  -2   4     1632.05     1498.24     38.58 o 
  -3  -2   4     3043.75     2870.42     69.97 o 
  -2  -2   4     2945.17     2884.15     69.66 o 
  -1  -2   4     5804.07     5964.37    119.76 o 
   1  -2   4     5891.87     6368.76    150.96 o 
   2  -2   4    18683.15    16623.65    754.26 o 
   4  -2   4       22.27       21.46      2.84 o 
   5  -2   4       73.19       59.48      3.58 o 
   6  -2   4      787.27      750.92     17.61 o 
   7  -2   4     1919.32     1880.27     40.37 o 
   8  -2   4       71.64       80.32      4.56 o 
   9  -2   4     2459.85     2490.65     74.58 o 
  10  -2   4      100.20      104.60      7.34 o 
  11  -2   4       69.56       72.74      7.22 o 
  12  -2   4      978.08     1005.35     35.23 o 
  13  -2   4      446.38      411.25     18.60 o 
 -11  -1   4        1.86       11.37      3.34 o 
 -10  -1   4       81.60       94.79      7.14 o 
  -9  -1   4      948.56      877.72     30.83 o 
  -8  -1   4      143.87      139.95      7.35 o 
  -7  -1   4     2037.61     1821.24     47.11 o 
  -6  -1   4      910.02      859.94     24.41 o 
  -5  -1   4      537.37      483.50     16.50 o 
  -4  -1   4      546.24      502.77     19.95 o 
  -3  -1   4       39.38       42.84      3.41 o 
  -2  -1   4     1679.76     1486.09     37.65 o 
  -1  -1   4      187.56      125.94      6.85 o 
   0  -1   4     1448.43     1499.76     31.36 o 
   1  -1   4     4171.49     3975.27     94.36 o 
   2  -1   4     2762.64     2702.90     91.38 o 
   3  -1   4     4439.95     4486.13     90.65 o 
   4  -1   4      160.53      132.44      4.87 o 
   6  -1   4     2092.18     2063.62     43.33 o 
   7  -1   4     1344.51     1326.97     29.18 o 
   8  -1   4     2070.18     2083.34     44.58 o 
   9  -1   4     1464.63     1410.81     59.85 o 
  10  -1   4       28.38       35.69      4.96 o 
  11  -1   4      975.58      945.75     32.42 o 
  12  -1   4       68.37       69.11      6.80 o 
  13  -1   4        1.14        5.11      3.55 o 
 -11   0   4       74.78      100.24      7.73 o 
 -10   0   4      487.30      491.40     20.43 o 
  -9   0   4       49.36       40.54      5.57 o 
  -8   0   4     3912.43     3487.70    101.06 o 
  -7   0   4     2382.76     2261.52     57.50 o 
  -6   0   4      475.39      439.88     14.24 o 
  -5   0   4     1682.17     1496.41     38.51 o 
  -4   0   4     1406.69     1412.50     30.32 o 
  -3   0   4     3442.79     3276.04     93.32 o 
  -2   0   4     4810.29     4558.26    107.72 o 
  -1   0   4      389.24      422.32     12.23 o 
   0   0   4    12395.82    12118.02    254.54 o 
   1   0   4      643.64      682.03     34.56 o 
   2   0   4       35.33       44.60      2.73 o 
   3   0   4     7833.14     7841.18    182.75 o 
   4   0   4     2648.52     3083.83     78.12 o 
   5   0   4     4058.10     4166.02    134.32 o 
   6   0   4     1482.72     1527.16     32.67 o 
   7   0   4        4.68       15.39      1.91 o 
   8   0   4     3072.20     3181.82     77.11 o 
   9   0   4     1095.93     1141.32     29.21 o 
  10   0   4       35.76       39.15      5.26 o 
  11   0   4      640.61      626.45     23.34 o 
  12   0   4      108.15       93.56      8.58 o 
  13   0   4      750.87      720.78     37.70 o 
 -11   1   4      501.77      525.19     22.14 o 
 -10   1   4      147.46      150.19      9.32 o 
  -9   1   4      365.53      358.36     15.88 o 
  -8   1   4     3263.16     3080.66     90.31 o 
  -7   1   4        1.10        5.44      2.70 o 
  -6   1   4     1304.20     1272.47     33.82 o 
  -5   1   4      492.31      487.87     12.28 o 
  -4   1   4       46.11       71.24      4.69 o 
  -3   1   4     7280.07     6903.14    154.59 o 
  -2   1   4     1134.07     1208.46     32.24 o 
  -1   1   4    10905.36    10584.38    210.68 o 
   0   1   4     5670.07     5155.78    158.53 o 
   1   1   4      515.52      468.71     10.75 o 
   2   1   4    17520.98    17816.19    414.86 o 
   3   1   4     9027.91     9670.15    193.12 o 
   4   1   4     1338.76     1443.82     30.24 o 
   5   1   4     9852.97     9945.29    232.31 o 
   6   1   4      113.60      107.59      4.03 o 
   7   1   4     2801.09     2824.64     58.70 o 
   8   1   4     3084.19     3080.53     64.19 o 
   9   1   4       48.71       63.01      3.95 o 
  10   1   4      903.28      938.94     37.91 o 
  11   1   4       80.59       93.82      8.36 o 
  12   1   4      172.58      192.41     11.42 o 
  13   1   4      632.98      702.30     36.37 o 
 -11   2   4      851.04      877.43     32.53 o 
 -10   2   4       40.12       58.73      6.54 o 
  -9   2   4      826.94      773.27     43.16 o 
  -8   2   4      848.62      783.99     27.77 o 
  -7   2   4      249.76      242.16     11.65 o 
  -6   2   4      732.76      629.11     18.56 o 
  -5   2   4       19.17       29.30      2.53 o 
  -4   2   4     7229.40     7206.02    154.84 o 
  -3   2   4      338.79      427.63     10.92 o 
  -2   2   4     6715.89     7003.72    140.78 o 
  -1   2   4    10192.50    10371.40    207.33 o 
   0   2   4     7858.53     8352.21    167.71 o 
   1   2   4      419.82      403.46     11.84 o 
   2   2   4     9206.01     8874.53    207.41 o 
   3   2   4     2067.36     2117.05     43.76 o 
   4   2   4      460.66      392.21      9.58 o 
   5   2   4      609.03      783.11     17.63 o 
   6   2   4     1962.50     1892.99     47.07 o 
   7   2   4     5816.68     6407.97    129.70 o 
   8   2   4        0.32        0.00      1.46 o 
   9   2   4      689.77      689.92     17.16 o 
  10   2   4      620.90      639.52     19.51 o 
  11   2   4      111.74      128.35      7.79 o 
 -11   3   4       11.92       25.55      4.56 o 
 -10   3   4      307.80      297.58     14.80 o 
  -9   3   4     1531.91     1507.44     48.81 o 
  -8   3   4      468.25      457.42     24.04 o 
  -7   3   4      680.11      681.08     24.49 o 
  -6   3   4     1559.25     1524.57     37.91 o 
  -3   3   4      227.61      350.75     19.71 o 
  -2   3   4     9634.51     9934.93    198.47 o 
  -1   3   4     6181.19     6345.84    162.42 o 
   0   3   4      656.65      643.47     25.90 o 
   1   3   4     6121.40     6025.50    140.96 o 
   2   3   4      387.21      412.93     12.79 o 
   3   3   4     6778.78     7404.26    177.31 o 
   4   3   4      822.48      817.59     18.35 o 
   5   3   4      696.87      773.29     21.57 o 
   6   3   4     1211.20     1195.37     26.20 o 
   7   3   4      306.01      291.73      8.37 o 
   8   3   4     1309.78     1302.94     38.93 o 
   9   3   4        7.44       18.65      2.46 o 
  10   3   4      165.97      191.44      9.44 o 
  11   3   4     1045.83     1056.90     38.05 o 
 -11   4   4      395.06      392.90     18.56 o 
 -10   4   4      494.86      531.22     22.22 o 
  -9   4   4        2.10        6.92      2.86 o 
  -8   4   4     2298.15     2181.83     66.59 o 
  -7   4   4      784.74      763.04     27.02 o 
  -6   4   4       68.01       58.46      4.73 o 
  -5   4   4     1580.32     1407.11     35.22 o 
  -4   4   4      112.83       78.50      4.55 o 
  -3   4   4     6921.88     7393.62    198.42 o 
  -1   4   4      456.94      477.18     11.80 o 
   0   4   4     5551.93     5917.51    119.32 o 
   2   4   4     3701.09     3878.36     78.97 o 
   3   4   4     9879.11    10153.29    276.28 o 
   4   4   4      373.78      368.23      9.39 o 
   5   4   4      532.31      449.04     13.63 o 
   6   4   4     1941.42     1842.90     39.39 o 
   7   4   4      316.98      341.33      9.77 o 
   8   4   4     1290.62     1342.89     41.30 o 
   9   4   4      200.36      223.92     10.76 o 
  10   4   4      610.12      668.65     58.80 o 
 -11   5   4      338.18      343.60     21.49 o 
 -10   5   4      110.76      117.37      8.56 o 
  -9   5   4      294.10      298.28     14.75 o 
  -8   5   4     1979.74     1949.56     60.61 o 
  -7   5   4        7.56        7.77      2.83 o 
  -6   5   4     2123.97     2105.92     51.64 o 
  -5   5   4      415.31      391.38     16.16 o 
  -4   5   4      283.80      270.24     13.26 o 
  -3   5   4     8894.75     9699.08    195.43 o 
  -2   5   4     2429.79     2600.81     60.95 o 
  -1   5   4      716.11      636.58     15.25 o 
   0   5   4     2216.13     2221.74     46.60 o 
   1   5   4      394.39      439.77     13.75 o 
   2   5   4     2516.23     2700.14     66.17 o 
   3   5   4     1294.08     1312.60     40.25 o 
   4   5   4     3478.81     3483.82     95.44 o 
   5   5   4     5387.04     5297.56    108.06 o 
   6   5   4      312.11      313.66     11.09 o 
   7   5   4      645.82      620.36     18.80 o 
   8   5   4      180.15      199.25      8.65 o 
   9   5   4       68.11       97.85      6.07 o 
  10   5   4     2918.95     3000.56     75.24 o 
  11   5   4      402.88      429.39     30.46 o 
 -10   6   4        0.96        9.64      2.76 o 
  -9   6   4      571.10      553.20     22.68 o 
  -8   6   4       23.35       37.60      5.50 o 
  -7   6   4     1122.96     1042.19     34.23 o 
  -6   6   4     2902.06     2767.59     82.79 o 
  -5   6   4      219.32      257.18      9.99 o 
  -4   6   4     1275.60     1182.47     58.03 o 
  -3   6   4     6141.73     6417.91    145.90 o 
  -2   6   4      103.93      124.32      6.67 o 
  -1   6   4     6086.04     6175.21    124.95 o 
   0   6   4      215.86      199.36      8.18 o 
   1   6   4     2157.01     2266.59     63.34 o 
   2   6   4      336.48      318.23     13.63 o 
   3   6   4     2679.29     2885.39     71.26 o 
   4   6   4     6138.00     6072.76    145.10 o 
   5   6   4     2018.93     2002.45     76.54 o 
   6   6   4      870.38      814.41     25.20 o 
   7   6   4     2499.33     2506.28     85.49 o 
   8   6   4      610.79      599.47     19.22 o 
   9   6   4        7.45       11.64      2.80 o 
  10   6   4      566.51      577.07     24.94 o 
  11   6   4      126.42      149.03     15.83 o 
  12   6   4      167.25      221.50     20.74 o 
 -10   7   4      290.05      322.64     16.21 o 
  -9   7   4      552.26      566.44     23.34 o 
  -8   7   4        0.45        6.75      2.49 o 
  -7   7   4     1035.91      980.05     27.81 o 
  -6   7   4     1033.79     1002.81     27.95 o 
  -5   7   4       95.78       97.32      6.15 o 
  -4   7   4        8.02       13.93      3.05 o 
  -3   7   4       40.34       35.78      3.78 o 
  -2   7   4     1581.48     1608.21     39.82 o 
  -1   7   4      784.52      795.63     19.09 o 
   0   7   4      150.49      159.37      7.43 o 
   1   7   4      449.31      470.88     15.23 o 
   2   7   4      147.71      142.91      6.93 o 
   3   7   4     1398.29     1411.54     37.66 o 
   4   7   4      854.62      884.80     25.45 o 
   5   7   4      116.49      114.75      7.80 o 
   6   7   4     2680.47     2695.74     68.33 o 
   7   7   4       32.54       44.75      4.95 o 
   8   7   4      241.46      257.64     12.97 o 
   9   7   4      162.24      187.99      9.22 o 
  10   7   4        2.06       10.17      2.77 o 
  11   7   4     1217.54     1226.16     70.05 o 
 -10   8   4      513.38      511.60     22.42 o 
  -9   8   4        0.56        8.28      2.40 o 
  -8   8   4      739.43      719.85     22.49 o 
  -7   8   4       87.38      102.93      6.55 o 
  -6   8   4      251.19      232.96     10.24 o 
  -5   8   4     2385.33     2301.10     56.97 o 
  -4   8   4       13.37       14.46      3.23 o 
  -3   8   4     2442.60     2458.41     59.56 o 
  -2   8   4      936.10      887.66     32.17 o 
  -1   8   4      140.84      158.24     13.32 o 
   0   8   4     8198.72     8795.69    503.29 o 
   1   8   4      399.33      355.65     12.93 o 
   2   8   4     1743.51     1914.44     49.99 o 
   3   8   4     3877.53     4027.88    125.22 o 
   4   8   4        4.74        8.35      3.93 o 
   5   8   4      597.40      556.92     18.50 o 
   6   8   4     2085.52     2125.82     55.79 o 
   7   8   4      392.50      395.96     19.61 o 
   8   8   4      493.69      484.66     22.33 o 
   9   8   4       37.50       57.07      7.76 o 
  10   8   4       44.27       53.90      7.48 o 
  11   8   4      910.15      969.62     59.10 o 
  -9   9   4      135.49      157.69     10.47 o 
  -8   9   4      412.23      446.94     16.27 o 
  -7   9   4       58.78       69.21      6.08 o 
  -6   9   4     1864.76     1766.23     45.81 o 
  -5   9   4      531.10      498.89     16.67 o 
  -4   9   4      240.69      243.11     10.15 o 
  -3   9   4      613.73      572.55     17.73 o 
  -2   9   4       29.78       30.60      5.78 o 
  -1   9   4      711.25      740.16     27.89 o 
   0   9   4     2837.29     2752.91     94.99 o 
   1   9   4      107.14      126.42     11.47 o 
   2   9   4     3923.98     4219.38    112.85 o 
   3   9   4     1440.23     1456.15     40.25 o 
   4   9   4        8.87       11.50      3.26 o 
   5   9   4     2628.38     2520.02     65.47 o 
   6   9   4       32.27       47.18      5.60 o 
   7   9   4     1493.31     1476.09     41.47 o 
   8   9   4       40.64       72.64      5.98 o 
   9   9   4       36.92       50.39      7.71 o 
  10   9   4      418.43      468.74     23.33 o 
  -9  10   4      304.00      317.63     13.34 o 
  -8  10   4        1.18       11.41      2.60 o 
  -7  10   4      295.85      276.92     11.92 o 
  -6  10   4     1494.25     1434.45     38.89 o 
  -5  10   4       96.95       98.05      6.49 o 
  -4  10   4      160.45      134.18     10.70 o 
  -3  10   4     1044.30      949.53     54.21 o 
  -2  10   4      297.08      281.29     23.91 o 
  -1  10   4      463.60      440.10     23.61 o 
   0  10   4      177.91      190.41      9.32 o 
   1  10   4     1571.13     1539.82     42.69 o 
   2  10   4     2852.77     2896.15     74.38 o 
   3  10   4        6.83        9.73      3.38 o 
   4  10   4      581.06      622.84     21.26 o 
   5  10   4      302.14      297.62     12.85 o 
   6  10   4      401.97      400.50     15.71 o 
   7  10   4      120.81      143.20     13.29 o 
   8  10   4      280.55      298.88     17.35 o 
   9  10   4       47.05       58.61      8.66 o 
  -8  11   4      154.50      151.43      8.49 o 
  -7  11   4      624.02      589.68     19.91 o 
  -6  11   4       41.02       58.87      7.85 o 
  -5  11   4      419.78      403.06     19.46 o 
  -4  11   4      822.71      801.05     31.28 o 
  -3  11   4       75.47       91.69      9.43 o 
  -2  11   4      517.11      478.29     45.28 o 
  -1  11   4      938.06      876.79     33.59 o 
   0  11   4     1531.67     1615.11     54.27 o 
   1  11   4      476.34      488.06     18.05 o 
   2  11   4      813.97      814.63     28.59 o 
   3  11   4      323.74      323.32     17.13 o 
   4  11   4      382.84      382.02     16.57 o 
   5  11   4      191.62      184.93      9.82 o 
   6  11   4      868.34      804.18     26.41 o 
   7  11   4       14.26       22.41      4.13 o 
   8  11   4      305.97      320.37     32.09 o 
  -7  12   4      553.97      528.32     34.74 o 
  -6  12   4      287.52      233.53     14.38 o 
  -5  12   4      750.95      730.01     30.10 o 
  -4  12   4       90.05       95.59      9.99 o 
  -3  12   4      196.93      217.61     23.63 o 
  -2  12   4      230.78      237.86     14.43 o 
  -1  12   4       17.83       18.96     10.12 o 
   0  12   4      330.51      366.09     30.88 o 
   1  12   4      160.19      172.47     12.26 o 
   2  12   4      338.88      304.86     13.45 o 
   3  12   4      847.92      871.48     40.60 o 
   4  12   4      188.45      170.70      9.73 o 
   5  12   4      449.41      414.58     16.77 o 
   6  12   4      361.37      369.09     15.62 o 
   7  12   4      299.53      299.44     18.24 o 
  -6  13   4      439.91      404.99     20.74 o 
  -5  13   4        7.76       18.29      4.84 o 
  -4  13   4        8.00       31.20     12.51 o 
  -3  13   4      867.86      795.65     32.53 o 
  -2  13   4      135.21      138.76     11.71 o 
  -1  13   4      368.79      350.59     18.96 o 
   0  13   4      430.02      436.92     21.94 o 
   1  13   4        9.96       39.11     11.53 o 
   2  13   4      828.77      827.74     33.83 o 
   3  13   4      358.72      339.69     14.92 o 
   4  13   4        1.07        8.86      3.11 o 
   5  13   4      811.02      801.55     27.45 o 
   6  13   4      108.90      122.24     11.74 o 
  -4  14   4      122.45      135.50     11.04 o 
  -3  14   4      126.56      145.58     13.50 o 
  -2  14   4       78.27      118.25     12.21 o 
  -1  14   4      142.03      197.44     13.84 o 
   0  14   4        0.51       20.94      5.97 o 
   1  14   4       61.08       97.33     10.99 o 
   2  14   4      464.26      477.15     23.79 o 
   3  14   4       90.17      113.18     12.03 o 
   4  14   4      173.99      186.63     10.52 o 
  -1 -12   5       71.74       73.94      9.65 o 
   0 -12   5       20.97       52.73     12.54 o 
   1 -12   5      591.15      681.62     43.67 o 
   2 -12   5       34.34       92.58     15.23 o 
   3 -12   5      159.85      198.44     13.56 o 
   4 -12   5      203.59      196.65     13.32 o 
   5 -12   5       37.88       41.84     10.32 o 
   6 -12   5      384.37      373.02     27.77 o 
  -3 -11   5      418.66      420.04     22.72 o 
  -2 -11   5      405.58      428.79     22.55 o 
  -1 -11   5       21.99       43.88      7.06 o 
   0 -11   5      812.44      814.79     34.53 o 
   1 -11   5      136.73      137.18     15.63 o 
   2 -11   5       40.67       74.48     10.44 o 
   3 -11   5      385.39      415.08     20.66 o 
   4 -11   5       28.04       51.62      7.72 o 
   5 -11   5      609.34      574.87     35.34 o 
   6 -11   5      225.81      213.34     18.85 o 
   7 -11   5        1.83       16.06      6.74 o 
   8 -11   5      490.28      486.37     32.39 o 
  -5 -10   5      197.29      189.87     13.93 o 
  -4 -10   5       59.32       70.87      9.30 o 
  -3 -10   5     1125.00     1084.31     55.28 o 
  -2 -10   5       51.49       67.33     10.78 o 
  -1 -10   5      709.29      679.88     30.08 o 
   0 -10   5     1064.61     1068.55     41.74 o 
   1 -10   5      427.45      433.41     21.22 o 
   2 -10   5      102.46      115.45     10.60 o 
   3 -10   5      475.71      497.76     31.61 o 
   4 -10   5      400.10      397.63     19.37 o 
   5 -10   5     1056.24     1009.17     37.37 o 
   6 -10   5        2.45       11.24      3.53 o 
   7 -10   5      519.63      518.60     21.86 o 
   8 -10   5      421.98      371.99     17.72 o 
   9 -10   5       31.83       47.49      6.58 o 
  -6  -9   5      436.55      476.32     32.40 o 
  -5  -9   5       62.92       76.75      9.63 o 
  -4  -9   5      432.77      429.17     22.00 o 
  -3  -9   5      260.50      273.81     22.91 o 
  -2  -9   5      266.17      255.48     28.59 o 
  -1  -9   5     1641.70     1611.56     57.68 o 
   0  -9   5       75.79       87.88      8.66 o 
   1  -9   5      582.81      584.81     20.16 o 
   2  -9   5      352.04      362.29     14.43 o 
   3  -9   5       14.51       29.34      6.13 o 
   4  -9   5     1906.05     1930.53     49.61 o 
   5  -9   5      584.98      538.46     18.06 o 
   6  -9   5      624.94      592.59     23.37 o 
   7  -9   5      809.65      816.34     30.12 o 
   8  -9   5       53.97       64.52      7.46 o 
   9  -9   5      460.57      478.20     21.23 o 
  10  -9   5      546.99      559.92     23.97 o 
  -7  -8   5      630.67      592.64     28.56 o 
  -6  -8   5      358.52      339.67     19.09 o 
  -5  -8   5      430.08      388.59     20.47 o 
  -4  -8   5      790.51      759.27     32.22 o 
  -3  -8   5        0.02       10.76      4.20 o 
  -2  -8   5      784.50      741.69     30.81 o 
  -1  -8   5      482.73      495.74     22.83 o 
   0  -8   5      331.09      314.84     24.61 o 
   1  -8   5     2418.50     2430.12     53.52 o 
   2  -8   5        3.08        4.91      1.90 o 
   3  -8   5     1128.26     1165.00     28.28 o 
   4  -8   5     1776.04     1839.38     46.91 o 
   5  -8   5       35.49       38.29      4.93 o 
   6  -8   5      961.07      962.88     33.50 o 
   7  -8   5      577.79      569.46     22.75 o 
   8  -8   5      248.90      244.76     13.31 o 
   9  -8   5      967.54      913.28     33.52 o 
  10  -8   5        0.28        5.35      4.10 o 
  11  -8   5      277.38      313.64     16.24 o 
  -8  -7   5      382.99      406.00     32.15 o 
  -7  -7   5      144.92      148.21     11.23 o 
  -6  -7   5        4.42       13.51      3.72 o 
  -5  -7   5      236.13      242.09     14.72 o 
  -4  -7   5      347.83      335.99     17.82 o 
  -3  -7   5     1038.62     1055.04     40.08 o 
  -2  -7   5     1781.59     1658.44     62.22 o 
  -1  -7   5        8.35       14.93      2.80 o 
   0  -7   5     1808.58     1892.52     42.37 o 
   1  -7   5      271.67      302.95     10.09 o 
   2  -7   5       45.62       59.58      6.35 o 
   3  -7   5     2778.74     2767.43     59.80 o 
   4  -7   5      225.28      252.13     11.33 o 
   5  -7   5     1629.81     1618.58     41.57 o 
   6  -7   5     2035.65     2039.91     51.12 o 
   7  -7   5       11.28       14.30      3.86 o 
   8  -7   5      370.70      355.92     17.22 o 
   9  -7   5       25.65       29.09      4.77 o 
  10  -7   5      176.89      190.70     11.38 o 
  11  -7   5      251.71      258.60     14.06 o 
  -8  -6   5      317.04      323.74     18.17 o 
  -7  -6   5        4.29       18.22      3.93 o 
  -6  -6   5     1406.95     1336.84     49.14 o 
  -5  -6   5      117.09      116.12      9.44 o 
  -4  -6   5      979.18      963.37     36.76 o 
  -3  -6   5     4767.26     4310.18    105.45 o 
  -2  -6   5      271.47      255.02     10.61 o 
  -1  -6   5      754.27      706.01     32.88 o 
   0  -6   5     3032.18     3008.19     63.65 o 
   1  -6   5       89.78      118.02      5.58 o 
   2  -6   5     4275.67     4388.38     91.08 o 
   3  -6   5     1383.99     1487.06     33.80 o 
   4  -6   5     1671.26     1818.60     51.65 o 
   5  -6   5     5893.80     5833.27    144.19 o 
   6  -6   5      860.41      869.36     24.36 o 
   7  -6   5       98.88      110.98      7.96 o 
   8  -6   5     1111.09     1062.03     36.21 o 
   9  -6   5      850.42      820.37     29.94 o 
  10  -6   5     1001.39      957.16     34.33 o 
  11  -6   5      249.42      251.19     13.67 o 
  12  -6   5      158.53      163.67     17.80 o 
  -9  -5   5      554.03      542.56     25.81 o 
  -8  -5   5      133.22      144.51     10.73 o 
  -7  -5   5      293.43      281.55     15.88 o 
  -6  -5   5      511.44      457.75     21.28 o 
  -5  -5   5      299.51      314.71     17.95 o 
  -4  -5   5     2303.92     2160.98     75.70 o 
  -3  -5   5     3431.79     3351.61     91.72 o 
  -2  -5   5      556.57      518.55     22.50 o 
  -1  -5   5     6398.89     6373.97    152.09 o 
   0  -5   5      201.46      169.32      8.82 o 
   1  -5   5      440.96      499.10     13.36 o 
   2  -5   5      243.43      234.19      8.52 o 
   3  -5   5      271.93      278.61     12.30 o 
   4  -5   5     3901.81     4209.29     91.43 o 
   5  -5   5     2519.57     2480.91     65.14 o 
   6  -5   5      685.36      655.19     19.07 o 
   7  -5   5      721.96      673.30     24.45 o 
   8  -5   5      276.75      289.81     13.77 o 
   9  -5   5     1483.40     1418.15     45.95 o 
  10  -5   5     1120.07     1063.73     36.81 o 
  11  -5   5       70.76       88.98      7.65 o 
  12  -5   5      555.92      550.15     23.13 o 
  -9  -4   5      515.64      502.80     23.99 o 
  -8  -4   5        8.11       19.02      4.37 o 
  -7  -4   5      416.24      419.25     15.58 o 
  -6  -4   5       80.22       87.68      6.31 o 
  -5  -4   5      941.80      854.70     25.57 o 
  -4  -4   5     1581.27     1599.19     62.18 o 
  -3  -4   5      643.43      620.59     37.74 o 
  -2  -4   5     2852.99     2545.34     91.24 o 
  -1  -4   5     6071.85     5911.32    232.55 o 
   0  -4   5     1065.45     1021.35     23.38 o 
   1  -4   5     1663.09     1644.90     35.83 o 
   2  -4   5      187.16      158.86      6.98 o 
   3  -4   5     1399.09     1406.38     31.07 o 
   4  -4   5     5735.49     6104.15    124.30 o 
   5  -4   5       18.81       37.30      3.08 o 
   6  -4   5     1912.74     2020.29     67.95 o 
   7  -4   5        6.27       11.26      3.27 o 
   8  -4   5     1210.76     1221.77     39.59 o 
   9  -4   5      278.74      272.77     13.26 o 
  10  -4   5        0.14        7.68      6.30 o 
  11  -4   5     1244.64     1268.77     46.22 o 
  12  -4   5      629.50      599.43     24.26 o 
 -10  -3   5      513.07      505.65     29.77 o 
  -9  -3   5       20.82       29.76      7.32 o 
  -8  -3   5      791.70      793.41     47.94 o 
  -7  -3   5      458.06      472.97     16.39 o 
  -6  -3   5      699.54      681.76     20.99 o 
  -5  -3   5     2299.78     2241.23     71.94 o 
  -4  -3   5     1748.11     1633.02     42.46 o 
  -3  -3   5      789.16      672.35     27.43 o 
  -2  -3   5      681.90      544.63     27.40 o 
  -1  -3   5      263.98      344.25     17.24 o 
   0  -3   5     3511.43     3290.55    118.67 o 
   1  -3   5      143.00      118.79      5.76 o 
   2  -3   5      572.30      568.92     20.83 o 
   3  -3   5     7118.59     7690.66    155.13 o 
   4  -3   5        3.94        5.63      1.50 o 
   5  -3   5     1320.39     1207.26     27.17 o 
   6  -3   5     3068.00     3274.14     68.41 o 
   7  -3   5        2.72       15.43      7.43 o 
   8  -3   5     1326.68     1312.85     41.65 o 
   9  -3   5      136.73      137.16      8.53 o 
  10  -3   5     1493.28     1526.29     48.60 o 
  11  -3   5     1896.34     1857.77     58.38 o 
  12  -3   5       20.65       32.42      4.95 o 
  13  -3   5      256.61      284.12     16.66 o 
 -10  -2   5      132.32      151.87      9.66 o 
  -9  -2   5      442.61      409.40     17.79 o 
  -8  -2   5      928.91      927.82     27.63 o 
  -7  -2   5       96.35       85.55      5.66 o 
  -6  -2   5      853.01      792.24     23.44 o 
  -5  -2   5     5800.26     5236.52    173.97 o 
  -4  -2   5       71.23       63.50      4.80 o 
  -3  -2   5     6310.38     5972.16    163.17 o 
  -2  -2   5      375.56      410.89     19.42 o 
  -1  -2   5     1562.53     1568.40     49.10 o 
   0  -2   5     5626.58     5707.02    182.92 o 
   1  -2   5     1487.28     1618.09     38.03 o 
   2  -2   5    11778.98    12260.39    287.03 o 
   3  -2   5      634.62      580.10     16.58 o 
   4  -2   5     1030.32      945.84     22.19 o 
   5  -2   5     9697.93    10028.92    236.26 o 
   7  -2   5      873.19      789.99     43.86 o 
   8  -2   5     2166.88     2136.34     63.62 o 
   9  -2   5     1590.16     1602.24     49.70 o 
  10  -2   5      358.15      366.94     15.92 o 
  11  -2   5     1445.17     1453.49     46.87 o 
  12  -2   5      207.85      210.63     11.76 o 
  13  -2   5      973.90      962.09     40.83 o 
 -10  -1   5       22.61       27.59      5.56 o 
  -9  -1   5      529.59      493.44     20.27 o 
  -8  -1   5       36.28       33.75      4.28 o 
  -7  -1   5     1165.81     1151.51     32.31 o 
  -6  -1   5     2294.60     2151.11     54.79 o 
  -5  -1   5       10.40       12.62      3.52 o 
  -4  -1   5     2321.96     2262.97     56.36 o 
  -3  -1   5     4775.37     4485.20    107.20 o 
  -2  -1   5      117.86      141.47      6.14 o 
  -1  -1   5       86.14       56.30      3.65 o 
   0  -1   5       75.72       92.89      3.29 o 
   1  -1   5     4884.88     4657.68     94.40 o 
   2  -1   5    12382.73    12069.90    267.95 o 
   3  -1   5     2505.57     2355.04     90.00 o 
   4  -1   5     5141.26     4754.68    112.54 o 
   5  -1   5     8529.34     8964.56    210.75 o 
   6  -1   5     1609.91     1563.35     44.09 o 
   7  -1   5     5329.23     5193.38    124.52 o 
   8  -1   5      228.83      232.12      9.17 o 
   9  -1   5     1652.76     1597.25     49.20 o 
  10  -1   5      800.29      821.11     28.50 o 
  11  -1   5       15.73       21.54      4.27 o 
  12  -1   5      336.16      361.25     16.84 o 
  13  -1   5      423.07      450.06     19.53 o 
 -10   0   5      158.25      153.67      9.71 o 
  -9   0   5      846.43      811.41     29.42 o 
  -8   0   5       40.60       41.41      5.28 o 
  -7   0   5       96.83      111.84      6.42 o 
  -6   0   5      488.28      444.05     15.13 o 
  -5   0   5     1822.60     1698.46     44.01 o 
  -4   0   5     2824.24     2904.29     86.25 o 
  -3   0   5     1173.32     1170.89     30.59 o 
  -2   0   5     3224.75     2794.11    111.17 o 
  -1   0   5      437.32      361.14     13.15 o 
   0   0   5     4940.96     4892.65     99.11 o 
   1   0   5    10701.53    10063.37    274.00 o 
   2   0   5     1890.95     1883.59     39.39 o 
   3   0   5     1735.73     1727.99     58.89 o 
   4   0   5     2819.37     2717.27     65.54 o 
   5   0   5       33.95       66.15      2.76 o 
   6   0   5     3540.51     3615.17     73.67 o 
   7   0   5     1071.17     1024.95     27.61 o 
   8   0   5     1631.56     1548.88     53.17 o 
   9   0   5     1396.32     1341.02     35.91 o 
  10   0   5      670.96      667.22     24.01 o 
  11   0   5      857.21      960.58     32.64 o 
  12   0   5       99.38      125.31      8.20 o 
  13   0   5       15.36       24.54      4.12 o 
 -11   1   5      136.90      173.09     15.70 o 
 -10   1   5      581.96      576.48     24.75 o 
  -9   1   5       99.56       99.00      7.36 o 
  -8   1   5      326.92      307.89     14.27 o 
  -7   1   5      102.08      118.51      7.87 o 
  -6   1   5      701.20      697.06     20.75 o 
  -5   1   5     3562.74     3173.94    129.38 o 
  -4   1   5     2134.86     2153.51     54.04 o 
  -3   1   5      387.74      356.51      9.31 o 
  -2   1   5     2184.61     2135.21     70.64 o 
  -1   1   5        7.92       12.31      1.69 o 
   0   1   5    20920.11    20092.68    434.93 o 
   1   1   5     1333.99     1230.87     26.56 o 
   2   1   5       69.00       58.80      2.32 o 
   3   1   5     6890.48     6898.93    161.95 o 
   4   1   5     7955.10     8614.60    172.48 o 
   5   1   5     1175.74     1130.83     24.48 o 
   6   1   5       33.74       30.52      3.05 o 
   7   1   5      938.77      971.27     21.96 o 
   8   1   5     3780.88     3953.81     81.41 o 
   9   1   5      311.67      314.62     11.40 o 
  10   1   5        8.01       10.62      4.28 o 
  11   1   5      824.45      870.20     47.05 o 
  12   1   5       21.53       33.81     10.97 o 
  13   1   5      246.85      251.93     17.55 o 
 -11   2   5      561.42      604.69     81.18 o 
 -10   2   5       48.08       54.63      9.18 o 
  -9   2   5      438.35      394.28     19.45 o 
  -8   2   5      726.37      735.95     26.80 o 
  -7   2   5       13.39       11.71      3.59 o 
  -6   2   5     2837.14     2754.93     92.20 o 
  -5   2   5     1486.30     1207.86     37.85 o 
  -4   2   5     2184.77     2220.27     46.91 o 
  -3   2   5     2822.03     2609.64     54.06 o 
  -2   2   5       58.36       53.76      3.24 o 
  -1   2   5     4705.67     4469.06     91.01 o 
   0   2   5    15672.26    16021.80    318.47 o 
   1   2   5     1218.63     1122.14     25.22 o 
   2   2   5    18060.58    18210.25    423.82 o 
   3   2   5     4850.47     4566.37     92.28 o 
   4   2   5      672.98      736.31     16.68 o 
   5   2   5     9827.39     9942.65    199.15 o 
   6   2   5      222.23      243.31      7.14 o 
   7   2   5     5423.37     5494.07    111.83 o 
   8   2   5     3764.02     3849.23     93.17 o 
   9   2   5       73.48       73.51      4.88 o 
  10   2   5     1778.91     1958.17     66.63 o 
  11   2   5      489.93      531.81     24.31 o 
  12   2   5      571.62      614.33     32.95 o 
 -11   3   5      397.43      416.14     19.40 o 
 -10   3   5      257.74      237.41     13.01 o 
  -9   3   5     2156.82     1998.64     62.69 o 
  -8   3   5        2.95       12.26      3.27 o 
  -7   3   5       83.92       94.71      7.23 o 
  -6   3   5     2595.56     2475.75     73.10 o 
  -5   3   5      134.23      136.83      6.67 o 
  -4   3   5     2272.62     2232.06     52.18 o 
  -3   3   5    11844.24    12739.44    273.93 o 
  -2   3   5     1142.12     1176.59     37.19 o 
  -1   3   5     1257.27     1053.51     42.76 o 
   0   3   5     1334.53     1303.40     28.16 o 
   1   3   5     3129.40     3155.38     75.61 o 
   2   3   5     9763.55     9604.46    192.31 o 
   3   3   5      175.66      174.05      8.72 o 
   4   3   5      327.85      306.90     10.10 o 
   5   3   5     8052.03     8644.21    173.67 o 
   6   3   5      133.18      114.44      4.39 o 
   7   3   5      722.30      648.35     15.85 o 
   8   3   5       81.55       85.10      4.20 o 
   9   3   5     1061.31     1099.43     41.58 o 
  10   3   5     1542.46     1621.77     63.16 o 
  11   3   5       20.96       33.84     14.24 o 
  12   3   5      622.65      711.72     35.81 o 
 -10   4   5      184.16      173.89     11.33 o 
  -9   4   5      572.31      576.61     23.81 o 
  -8   4   5      296.54      275.43     13.63 o 
  -7   4   5       29.50       43.30      5.71 o 
  -6   4   5     1639.41     1703.25     52.46 o 
  -5   4   5     2228.22     2113.65     56.69 o 
  -4   4   5     3913.85     4074.16     93.80 o 
  -3   4   5      194.28      186.75      7.32 o 
  -2   4   5       65.76       40.38      3.03 o 
  -1   4   5     5903.22     6128.68    124.52 o 
   0   4   5       12.64       14.67      1.93 o 
   1   4   5     3015.75     2835.77     58.86 o 
   2   4   5      324.49      335.98     10.84 o 
   5   4   5       35.73       27.05      2.17 o 
   6   4   5     5276.97     5556.95    113.16 o 
   7   4   5     1070.04     1001.38     38.61 o 
   8   4   5     3328.58     3450.63     72.01 o 
   9   4   5     1260.05     1282.66     44.39 o 
  10   4   5      157.21      163.16     10.15 o 
  11   4   5      347.00      351.80     16.79 o 
 -10   5   5      606.07      584.11     35.76 o 
  -9   5   5       13.86       26.41      6.47 o 
  -8   5   5     1413.49     1360.58     44.92 o 
  -7   5   5      902.94      887.38     31.13 o 
  -6   5   5      219.44      225.10      9.29 o 
  -5   5   5     2349.17     2124.51     51.74 o 
  -4   5   5      855.24      854.09     27.70 o 
  -3   5   5     2788.23     2825.87     80.74 o 
  -2   5   5     2573.51     2622.03     55.38 o 
  -1   5   5      662.27      711.20     17.00 o 
   0   5   5     2966.20     2802.24     76.84 o 
   1   5   5      607.69      523.29     19.68 o 
   2   5   5     1703.31     1631.58     35.12 o 
   3   5   5     1206.39     1069.78     35.44 o 
   4   5   5     1459.66     1595.81     48.54 o 
   5   5   5     3491.91     3735.28     77.08 o 
   6   5   5     2454.53     2331.40     73.30 o 
   7   5   5      292.01      301.08     10.98 o 
   8   5   5     2653.46     2658.08     66.75 o 
   9   5   5      996.13     1034.20     36.70 o 
  10   5   5      251.47      280.83     18.15 o 
  11   5   5      884.66      924.58     34.74 o 
  12   5   5        0.05        2.12      3.68 o 
 -10   6   5      220.47      212.95     12.55 o 
  -9   6   5      394.08      366.26     17.34 o 
  -8   6   5      627.92      641.23     25.05 o 
  -7   6   5      362.89      370.16     16.53 o 
  -6   6   5     2615.26     2430.88     72.28 o 
  -5   6   5      691.14      681.07     20.07 o 
  -4   6   5       67.03       68.95      5.06 o 
  -3   6   5     4920.40     5115.87    117.28 o 
  -2   6   5     1315.80     1296.49     32.71 o 
  -1   6   5     3645.10     3746.40     77.40 o 
   0   6   5     5687.20     6085.59    123.49 o 
   1   6   5        0.42        2.12      2.65 o 
   2   6   5     3183.81     3184.97     66.29 o 
   3   6   5      819.82      769.49     22.36 o 
   4   6   5       37.72       39.06      4.50 o 
   5   6   5    11902.02    12550.03    295.87 o 
   6   6   5       76.26       69.40      5.16 o 
   7   6   5     1746.62     1672.96     50.84 o 
   8   6   5     1226.03     1200.38     33.38 o 
   9   6   5      215.93      224.78      9.88 o 
  10   6   5      949.22      988.12     43.42 o 
  12   6   5      174.04      140.30     16.69 o 
 -10   7   5        3.36       15.70      4.20 o 
  -9   7   5      652.56      641.83     25.86 o 
  -8   7   5       40.76       55.99      6.69 o 
  -7   7   5       12.91       21.40      3.58 o 
  -6   7   5     1337.25     1273.71     34.27 o 
  -5   7   5       37.23       34.62      4.35 o 
  -4   7   5      681.88      648.05     19.75 o 
  -3   7   5      260.18      245.97      9.95 o 
  -1   7   5     3947.94     3971.91     82.25 o 
   0   7   5     1278.79     1390.61     37.12 o 
   1   7   5      230.47      180.17      6.12 o 
   2   7   5     1496.62     1463.34     39.08 o 
   3   7   5       20.35       37.29      5.42 o 
   4   7   5     3676.75     3485.34     85.52 o 
   5   7   5     1687.20     1736.33     73.83 o 
   6   7   5      523.17      538.83     21.74 o 
   7   7   5     2020.69     1989.45     52.14 o 
   8   7   5      839.16      856.57     32.65 o 
   9   7   5      783.85      747.75     24.93 o 
  10   7   5     1020.16     1104.43     39.97 o 
  11   7   5      238.03      269.58     23.39 o 
  -9   8   5      221.29      252.13     13.72 o 
  -8   8   5       16.52       27.75      4.80 o 
  -7   8   5      549.56      531.88     18.41 o 
  -6   8   5      913.86      886.82     37.28 o 
  -5   8   5      684.96      635.46     19.67 o 
  -4   8   5     3433.06     3442.96     81.83 o 
  -3   8   5       23.29       21.26      3.60 o 
  -2   8   5      668.40      672.86     19.64 o 
  -1   8   5     3143.03     3302.08     69.37 o 
   0   8   5     1496.40     1496.80     85.94 o 
   1   8   5     1303.12     1382.88     47.68 o 
   2   8   5      173.96      183.40     10.76 o 
   3   8   5     1781.30     1849.55     64.02 o 
   4   8   5     1918.84     1785.57    105.29 o 
   5   8   5      779.00      808.36     24.53 o 
   6   8   5     1836.42     1840.55     48.99 o 
   7   8   5      288.48      304.56     18.59 o 
   8   8   5       17.87       25.26      4.10 o 
   9   8   5      610.51      627.49     21.02 o 
  10   8   5       40.22       69.92     12.61 o 
  11   8   5      271.66      312.39     26.41 o 
  -9   9   5        0.24       12.87      3.55 o 
  -8   9   5      286.18      269.82     11.48 o 
  -7   9   5      212.82      220.39     10.15 o 
  -6   9   5      188.52      178.12      8.92 o 
  -5   9   5      620.83      565.80     18.35 o 
  -4   9   5      524.90      488.28     16.20 o 
  -3   9   5     1911.49     1903.96     47.85 o 
  -2   9   5      375.39      403.24     18.09 o 
  -1   9   5       16.21        5.97      4.04 o 
   0   9   5     2833.99     2795.97     71.23 o 
   1   9   5     2331.70     2393.42     62.16 o 
   2   9   5      429.65      428.45     15.55 o 
   3   9   5     1425.29     1336.93     37.39 o 
   4   9   5     1425.53     1421.18     39.53 o 
   5   9   5     1359.96     1320.27     51.97 o 
   6   9   5      274.01      252.36     11.31 o 
   7   9   5       51.43       73.08      6.56 o 
   8   9   5      965.31      961.12     31.68 o 
   9   9   5      148.81      158.36      8.65 o 
  10   9   5      333.89      332.17     27.48 o 
  -8  10   5      136.71      137.80      7.88 o 
  -7  10   5        0.24        2.64      2.28 o 
  -6  10   5     1775.62     1693.37     50.95 o 
  -5  10   5     1735.35     1654.27     68.85 o 
  -4  10   5       13.76       22.31      5.01 o 
  -3  10   5     2676.42     2487.06     76.90 o 
  -2  10   5      569.75      543.43     22.91 o 
  -1  10   5      496.92      510.47     26.43 o 
   0  10   5     1011.22      969.54     29.23 o 
   1  10   5      178.98      170.14     11.72 o 
   2  10   5     2631.96     2668.85     82.35 o 
   3  10   5      472.31      476.98     17.38 o 
   4  10   5       47.92       60.67      6.28 o 
   5  10   5     2323.83     2294.40     60.81 o 
   6  10   5      188.54      202.72     10.13 o 
   7  10   5       11.13       18.88      3.45 o 
   8  10   5     1246.37     1256.81     37.22 o 
   9  10   5       13.57       13.02      4.76 o 
  -8  11   5        8.86       21.11      4.11 o 
  -7  11   5      282.28      277.01     11.90 o 
  -6  11   5      775.88      689.70     28.25 o 
  -5  11   5      196.13      182.71     11.85 o 
  -4  11   5      508.06      467.24     48.10 o 
  -3  11   5     1252.57     1197.74    126.76 o 
  -2  11   5       10.82       22.51      9.21 o 
  -1  11   5     1957.69     1937.45     62.84 o 
   0  11   5       23.85       31.69      9.69 o 
   1  11   5       23.78       28.08      7.73 o 
   2  11   5      910.92      899.68     28.35 o 
   3  11   5       23.18       25.49      4.66 o 
   4  11   5     1314.38     1259.89     37.14 o 
   5  11   5      685.70      647.28     22.36 o 
   6  11   5       97.67       89.22      7.40 o 
   7  11   5      369.32      389.97     15.85 o 
   8  11   5      387.44      353.49     19.84 o 
   9  11   5      207.02      232.68     16.11 o 
  -7  12   5      666.73      580.73     25.61 o 
  -6  12   5       79.99      104.67     14.58 o 
  -5  12   5       41.48       56.43     11.80 o 
  -4  12   5      825.20      786.97     53.11 o 
  -3  12   5        2.67       19.20      4.42 o 
  -2  12   5      334.18      333.79     17.59 o 
  -1  12   5      929.31      896.78     34.87 o 
   0  12   5       82.99       88.30     10.19 o 
   1  12   5      414.64      406.78     20.37 o 
   2  12   5        6.74       17.72      6.07 o 
   3  12   5      318.68      317.35     14.00 o 
   4  12   5      957.88      963.25     38.30 o 
   5  12   5      124.84      135.50     10.39 o 
   6  12   5      338.40      320.24     14.24 o 
   7  12   5      108.31      123.91      8.45 o 
  -5  13   5      576.82      553.07     27.56 o 
  -4  13   5      394.18      326.60     19.88 o 
  -3  13   5      560.21      553.80     44.25 o 
  -2  13   5      859.93      846.52     34.08 o 
  -1  13   5       24.50       38.75     12.06 o 
   0  13   5      685.60      733.91     33.73 o 
   1  13   5      621.30      618.88     38.44 o 
   2  13   5       26.58       57.93     13.46 o 
   3  13   5      369.47      385.87     16.11 o 
   4  13   5      119.47      135.36      8.81 o 
   5  13   5      861.10      795.09     27.19 o 
   6  13   5      110.70      126.14     11.63 o 
  -4  14   5       16.04       34.39      5.62 o 
  -3  14   5      219.12      206.87     23.74 o 
  -2  14   5        8.29       22.78      8.15 o 
  -1  14   5      342.71      366.28     20.06 o 
   0  14   5      730.58      746.22     32.11 o 
   1  14   5       56.47       80.86     10.12 o 
   2  14   5     1215.66     1174.62     44.84 o 
   3  14   5      136.12      143.39     12.18 o 
   4  14   5        5.98       11.24      3.20 o 
   0 -12   6      106.32      130.51     18.88 o 
   1 -12   6      366.10      416.42     31.39 o 
   2 -12   6      387.04      397.87     30.46 o 
   4 -12   6      538.79      557.05     35.17 o 
  -2 -11   6      345.23      347.75     20.02 o 
  -1 -11   6      776.12      810.72     35.06 o 
   0 -11   6       59.20       74.90      9.08 o 
   1 -11   6      478.92      465.40     32.35 o 
   2 -11   6      755.15      788.27     47.02 o 
   3 -11   6      123.00      168.21     17.22 o 
   4 -11   6      282.28      277.05     21.57 o 
   5 -11   6        0.13       10.88      5.38 o 
   6 -11   6      175.91      162.23     16.16 o 
   7 -11   6      136.54      124.97     14.40 o 
  -4 -10   6      257.97      234.24     15.70 o 
  -3 -10   6       35.92       48.46      7.73 o 
  -2 -10   6      531.13      529.34     36.47 o 
  -1 -10   6        0.45       11.18      3.76 o 
   0 -10   6      715.38      732.48     31.75 o 
   1 -10   6      237.04      235.61     14.45 o 
   2 -10   6        2.77       13.94      5.91 o 
   3 -10   6     1508.49     1471.03     64.79 o 
   4 -10   6      160.57      140.00     14.00 o 
   5 -10   6      192.36      223.03     18.75 o 
   6 -10   6      357.47      386.60     17.78 o 
   7 -10   6      162.83      179.74     10.91 o 
   8 -10   6      709.26      666.82     51.40 o 
  -5  -9   6      328.43      311.65     18.50 o 
  -4  -9   6       10.17       18.28      4.04 o 
  -3  -9   6      154.72      164.54     11.85 o 
  -2  -9   6      841.90      830.64     34.85 o 
  -1  -9   6      331.05      336.73     18.36 o 
   0  -9   6      677.73      670.39     34.33 o 
   1  -9   6      203.13      203.35     12.85 o 
   2  -9   6     2286.08     2371.15     62.84 o 
   3  -9   6     1017.09     1000.81     36.25 o 
   4  -9   6       62.13       79.69      6.25 o 
   5  -9   6     1228.65     1196.22     40.35 o 
   6  -9   6        2.27        8.61      4.76 o 
   7  -9   6      613.97      626.22     24.91 o 
   8  -9   6      526.35      512.25     25.97 o 
   9  -9   6        2.02       11.78      3.47 o 
  10  -9   6      135.38      131.20      9.77 o 
  -6  -8   6      567.76      555.08     26.98 o 
  -5  -8   6        3.56       13.75      3.83 o 
  -4  -8   6      218.56      218.51     14.09 o 
  -3  -8   6      612.18      592.53     26.85 o 
  -2  -8   6        3.09        8.35      3.57 o 
  -1  -8   6     1451.76     1427.15     51.55 o 
   0  -8   6      117.00      123.54      9.91 o 
   1  -8   6     1695.98     1609.22     69.10 o 
   2  -8   6     3113.46     3219.27     69.38 o 
   3  -8   6      390.49      398.73     12.79 o 
   4  -8   6      922.70      920.43     26.61 o 
   5  -8   6     1321.70     1230.18     40.76 o 
   6  -8   6      204.74      222.61     12.13 o 
   7  -8   6     1807.08     1779.74     56.72 o 
   8  -8   6      137.31      140.02      9.44 o 
   9  -8   6      327.61      327.62     16.32 o 
  10  -8   6      719.53      672.11     27.29 o 
  -7  -7   6       52.11       83.10     10.05 o 
  -6  -7   6      105.74      103.58      8.97 o 
  -5  -7   6      154.15      156.21     11.22 o 
  -4  -7   6      765.28      732.14     31.05 o 
  -3  -7   6      107.48      116.58      9.47 o 
  -2  -7   6     2822.88     2555.54     84.23 o 
  -1  -7   6     1414.35     1387.11     38.31 o 
   0  -7   6      135.76      157.48      8.19 o 
   1  -7   6      143.68      128.34      6.02 o 
   2  -7   6     1884.41     1807.06     74.85 o 
   3  -7   6     2514.83     2556.93     55.91 o 
   4  -7   6      103.82      109.93      6.11 o 
   5  -7   6       40.17       47.03      6.03 o 
   6  -7   6     2094.45     2106.44     64.60 o 
   7  -7   6      534.83      529.35     21.38 o 
   8  -7   6       93.54      113.83      8.89 o 
   9  -7   6      628.13      614.35     24.57 o 
  10  -7   6      104.64      108.20      8.24 o 
  11  -7   6       92.94      100.79      7.88 o 
  -8  -6   6      392.05      377.75     24.79 o 
  -7  -6   6      581.43      564.74     26.23 o 
  -6  -6   6        1.35       11.89      9.44 o 
  -5  -6   6      145.29      153.18     11.06 o 
  -4  -6   6      220.91      203.76     12.89 o 
  -3  -6   6      662.61      668.02     21.46 o 
  -2  -6   6     1235.99     1161.86     32.91 o 
  -1  -6   6     1339.14     1320.71     38.30 o 
   0  -6   6     1738.15     1564.25     59.69 o 
   1  -6   6     1923.69     2026.04     44.72 o 
   2  -6   6        1.33        6.42      2.12 o 
   3  -6   6     4386.78     4402.41     91.58 o 
   4  -6   6      134.00      149.09      6.86 o 
   5  -6   6      341.25      335.92     11.97 o 
   6  -6   6     1450.67     1405.37     44.92 o 
   7  -6   6       29.22       25.73      5.00 o 
   8  -6   6     2551.98     2543.82     76.92 o 
   9  -6   6       42.48       49.87      6.51 o 
  10  -6   6      145.28      164.74     10.41 o 
  11  -6   6      393.88      383.32     18.16 o 
  12  -6   6       55.90       59.31      7.16 o 
  -8  -5   6     1190.66     1162.72     45.00 o 
  -7  -5   6       62.46       82.42      9.44 o 
  -6  -5   6      217.79      208.90     13.17 o 
  -5  -5   6      636.60      591.36     19.88 o 
  -4  -5   6      384.04      322.99     12.83 o 
  -3  -5   6     3073.61     2886.80     73.03 o 
  -2  -5   6      296.10      301.58     11.85 o 
  -1  -5   6     3583.87     3453.56    113.77 o 
   0  -5   6     2236.64     2110.22     45.75 o 
   1  -5   6     2251.82     2452.85     58.53 o 
   2  -5   6     2028.17     2034.63     44.50 o 
   3  -5   6      351.75      346.67     10.44 o 
   4  -5   6      167.59      171.07      6.65 o 
   5  -5   6     3017.38     3057.06     95.63 o 
   6  -5   6       16.91       21.20      4.21 o 
   7  -5   6      661.55      660.56     24.30 o 
   8  -5   6     2272.17     2246.68     68.22 o 
   9  -5   6      160.43      172.77     10.25 o 
  10  -5   6      675.88      651.58     25.37 o 
  11  -5   6      187.54      182.02     16.08 o 
  12  -5   6      223.14      214.48     12.43 o 
  -9  -4   6      495.02      519.86     61.19 o 
  -8  -4   6      283.78      264.19     15.45 o 
  -7  -4   6      350.87      342.33     17.97 o 
  -6  -4   6     1669.35     1612.32     44.60 o 
  -5  -4   6       22.49       37.01      5.95 o 
  -4  -4   6      395.55      375.01     13.97 o 
  -3  -4   6     1417.62     1256.56     34.64 o 
  -2  -4   6       46.53       57.72      5.11 o 
  -1  -4   6     5203.45     4753.88    186.56 o 
   0  -4   6     1642.95     1497.62     57.70 o 
   1  -4   6       10.30        8.79      1.87 o 
   2  -4   6     3761.70     3992.60     82.98 o 
   3  -4   6      557.44      523.30     13.73 o 
   4  -4   6     3027.17     3084.05     64.97 o 
   5  -4   6     2339.43     2344.73     55.34 o 
   6  -4   6     2397.32     2540.34     63.94 o 
   7  -4   6     3780.07     3721.84    107.07 o 
   8  -4   6      110.51      108.87      9.03 o 
   9  -4   6      234.52      245.79     13.22 o 
  10  -4   6     1560.86     1493.07     48.37 o 
  11  -4   6      100.54      106.64      7.73 o 
  12  -4   6      878.91      874.94     32.32 o 
  -9  -3   6      168.30      176.18     11.32 o 
  -8  -3   6      177.64      169.20      8.61 o 
  -7  -3   6     1858.83     1843.47     49.70 o 
  -6  -3   6     1400.58     1290.52     35.75 o 
  -5  -3   6       83.82       86.42      6.05 o 
  -4  -3   6     1122.17     1076.64     29.89 o 
  -3  -3   6        0.26        2.22      1.91 o 
  -2  -3   6      815.88      724.06     21.39 o 
  -1  -3   6     2303.86     2029.57     51.40 o 
   0  -3   6        2.02        6.96      2.16 o 
   1  -3   6     2078.88     2077.15     44.42 o 
   2  -3   6     1151.29     1364.55     30.18 o 
   3  -3   6     2511.33     2650.56     55.37 o 
   5  -3   6        0.08        3.75      1.67 o 
   6  -3   6     4264.75     4222.04    168.51 o 
   7  -3   6     4975.81     5133.26    124.28 o 
   8  -3   6       15.51       22.90      4.23 o 
   9  -3   6      403.99      382.34     16.38 o 
  10  -3   6        2.28        9.43      2.90 o 
  11  -3   6      781.30      817.75     29.80 o 
  12  -3   6      410.71      424.49     18.81 o 
  13  -3   6      108.07      147.99      9.72 o 
 -10  -2   6      807.03      827.99     30.89 o 
  -9  -2   6      384.49      374.79     17.00 o 
  -8  -2   6      171.85      175.29      8.76 o 
  -7  -2   6      669.74      601.51     19.79 o 
  -6  -2   6      709.10      644.60     44.98 o 
  -5  -2   6      669.76      624.67     20.00 o 
  -4  -2   6      409.06      390.84     17.18 o 
  -3  -2   6     1702.49     1541.00     64.20 o 
  -2  -2   6     2093.52     1972.04     81.39 o 
  -1  -2   6      245.22      240.02      8.95 o 
   0  -2   6     1306.40     1106.94     26.16 o 
   1  -2   6     1708.02     1660.26     44.09 o 
   2  -2   6        1.93       17.78      4.61 o 
   3  -2   6     1650.89     1487.39     42.66 o 
   4  -2   6       47.26       64.47      3.92 o 
   5  -2   6     4272.85     4246.54     87.19 o 
   6  -2   6     3315.02     3255.95     79.91 o 
   7  -2   6       24.44       23.94      3.16 o 
   8  -2   6     1742.94     1689.91     51.68 o 
   9  -2   6       10.16       14.18      8.73 o 
  10  -2   6      116.65      141.87      8.84 o 
  11  -2   6     1878.67     1841.54     57.73 o 
  12  -2   6       43.92       47.32      6.02 o 
  13  -2   6      965.74     1049.80     41.55 o 
 -10  -1   6      453.27      469.94     20.58 o 
  -9  -1   6       94.27      116.78      8.13 o 
  -8  -1   6      717.41      642.85     27.43 o 
  -7  -1   6      337.04      347.39     13.23 o 
  -6  -1   6     1643.47     1605.48     43.52 o 
  -5  -1   6     1666.89     1566.55     41.36 o 
  -4  -1   6      390.71      340.76     17.42 o 
  -3  -1   6     8207.91     8126.00    193.22 o 
  -2  -1   6      175.84      154.99      6.75 o 
  -1  -1   6     1709.19     1556.85     72.21 o 
   0  -1   6     2945.95     2603.80     54.02 o 
   1  -1   6     3496.74     3574.42     85.99 o 
   2  -1   6    22323.68    20687.85    661.12 o 
   3  -1   6      706.35      604.06     16.44 o 
   4  -1   6     2447.64     2414.61     63.64 o 
   5  -1   6     9800.22     9883.92    197.73 o 
   6  -1   6     1470.54     1444.09     51.87 o 
   7  -1   6     1336.57     1231.30     60.71 o 
   8  -1   6     4376.44     4298.41    104.17 o 
   9  -1   6        6.49        9.30      3.01 o 
  10  -1   6      766.02      754.24     26.97 o 
  11  -1   6       35.34       45.83      5.74 o 
  12  -1   6       41.55       60.28      6.49 o 
  13  -1   6     1302.82     1427.46     47.32 o 
 -10   0   6        4.43        8.95      3.27 o 
  -9   0   6      690.93      675.89     26.03 o 
  -8   0   6      365.48      364.01     19.59 o 
  -7   0   6        9.10       16.51      3.16 o 
  -6   0   6     2038.07     1927.75     50.27 o 
  -5   0   6      217.85      214.16      9.08 o 
  -4   0   6     3650.40     3489.99     85.03 o 
  -3   0   6     1340.73     1290.60     34.07 o 
  -2   0   6     1035.16     1042.83     27.85 o 
  -1   0   6     3037.01     2823.43     58.00 o 
   0   0   6      912.14      958.39     21.10 o 
   1   0   6       82.79       51.99      3.27 o 
   2   0   6     8849.08     8631.49    202.40 o 
   3   0   6       58.34       56.37      3.89 o 
   4   0   6     2878.27     2658.68     94.56 o 
   5   0   6     2574.27     2536.55     62.11 o 
   6   0   6       17.44       27.27      3.30 o 
   7   0   6     5474.15     5476.14    130.84 o 
   8   0   6      405.31      383.82     12.89 o 
   9   0   6      432.18      427.29     14.44 o 
  10   0   6     1396.97     1348.24     42.88 o 
  11   0   6      483.43      479.63     19.15 o 
  12   0   6     1042.20     1186.16     68.34 o 
  13   0   6      441.40      479.54     20.16 o 
 -10   1   6      123.16      126.35     10.39 o 
  -9   1   6      544.79      526.16     24.99 o 
  -8   1   6       52.08       63.87      6.91 o 
  -7   1   6      374.91      339.75     15.19 o 
  -6   1   6      479.92      469.02     20.98 o 
  -5   1   6     1243.33     1184.87     32.36 o 
  -4   1   6     1567.62     1543.71     40.33 o 
  -3   1   6       35.35       31.03      3.34 o 
  -2   1   6     2551.43     2337.69     57.80 o 
  -1   1   6     5104.87     4566.29    101.53 o 
   0   1   6      580.66      508.20     21.71 o 
   1   1   6     5776.85     5422.27    109.19 o 
   2   1   6     2875.29     2879.15     58.95 o 
   3   1   6      636.77      577.51     16.18 o 
   4   1   6     3091.19     2956.65     71.54 o 
   5   1   6      591.78      665.98     17.98 o 
   6   1   6     1499.21     1434.04     55.72 o 
   7   1   6      353.82      305.18     10.69 o 
   8   1   6      913.46      917.36     25.57 o 
   9   1   6      469.36      433.91     14.34 o 
  10   1   6       99.93      103.88      6.66 o 
  11   1   6     1261.00     1333.09     44.17 o 
  12   1   6      968.02     1011.80     34.54 o 
  13   1   6       70.16       88.25      7.24 o 
 -10   2   6      217.54      242.44     13.34 o 
  -9   2   6       95.56       99.70      9.13 o 
  -8   2   6      624.56      607.87     23.69 o 
  -7   2   6     1486.16     1361.38     44.03 o 
  -6   2   6       67.60       67.66     10.34 o 
  -5   2   6     2950.01     2939.56     73.10 o 
  -4   2   6      148.80      141.38      6.68 o 
  -3   2   6      508.96      530.12     13.52 o 
  -2   2   6     7321.73     7465.52    150.06 o 
  -1   2   6     1236.50     1237.29     27.25 o 
   0   2   6     3503.75     3339.90     88.27 o 
   1   2   6     4972.35     4994.38    101.15 o 
   2   2   6       32.48       28.05      2.12 o 
   3   2   6      805.96      628.88     14.62 o 
   4   2   6     1744.42     1559.94     36.98 o 
   5   2   6     7086.15     7499.52    150.74 o 
   6   2   6     3802.13     3888.94     79.79 o 
   7   2   6       30.46       27.38      3.16 o 
   8   2   6     1814.83     1791.65     45.91 o 
   9   2   6      762.86      723.23     21.42 o 
  10   2   6      971.40      985.56     27.98 o 
  11   2   6     1767.25     1821.76     79.14 o 
  12   2   6        2.25        7.17      3.42 o 
  13   2   6      786.50      887.43     45.33 o 
 -10   3   6       60.45       82.54      8.15 o 
  -9   3   6      410.06      430.96     19.17 o 
  -8   3   6     1670.47     1623.69     52.05 o 
  -7   3   6      563.77      496.87     19.96 o 
  -6   3   6     1027.55      978.69     42.64 o 
  -5   3   6     2953.17     2908.94     72.46 o 
  -4   3   6       28.47       25.65      3.84 o 
  -3   3   6     8656.79     8772.00    176.49 o 
  -2   3   6      168.39      225.27      8.19 o 
  -1   3   6      544.85      432.85     18.41 o 
   0   3   6     2088.89     1844.18     52.39 o 
   1   3   6     1486.94     1458.87     31.58 o 
   2   3   6     7036.98     6853.48    138.25 o 
   3   3   6     4796.35     4790.83     97.46 o 
   4   3   6     1469.44     1538.00     33.00 o 
   5   3   6     2820.60     2725.39     56.65 o 
   6   3   6       94.40      119.52      6.18 o 
   7   3   6      686.70      659.26     24.39 o 
   8   3   6      479.76      465.76     15.00 o 
   9   3   6       11.74       14.21      2.68 o 
  10   3   6     2769.20     2875.01     71.89 o 
  11   3   6      420.74      429.16     19.36 o 
  12   3   6      193.19      221.33     15.89 o 
 -10   4   6        2.60       10.51      3.01 o 
  -9   4   6      813.71      790.26     29.85 o 
  -8   4   6      242.58      233.13     17.84 o 
  -7   4   6       21.70       24.28      4.89 o 
  -6   4   6     3149.53     3050.43     89.47 o 
  -5   4   6      125.64      147.81      8.77 o 
  -4   4   6     1721.06     1608.59     48.10 o 
  -3   4   6     3019.93     3001.39     62.77 o 
  -2   4   6        0.83       11.59      6.02 o 
  -1   4   6     4546.06     5044.24    103.34 o 
   0   4   6     2296.90     2388.06     57.06 o 
   1   4   6     1210.10     1184.35     26.26 o 
   2   4   6    10460.91    10538.84    211.84 o 
   3   4   6      541.03      527.02     16.37 o 
   4   4   6     3700.13     3544.80     73.05 o 
   5   4   6     1633.14     1502.02     32.70 o 
   6   4   6     2006.68     2052.04     43.69 o 
   7   4   6     7373.38     7369.31    149.87 o 
   8   4   6      275.96      306.47     14.50 o 
   9   4   6      478.68      476.43     20.40 o 
  10   4   6     1544.56     1565.40     53.41 o 
  11   4   6       71.65       70.86      6.88 o 
  12   4   6      632.67      685.47     35.51 o 
 -10   5   6      191.66      197.96     12.12 o 
  -9   5   6      778.76      814.68     32.25 o 
  -8   5   6       37.55       35.28      7.07 o 
  -7   5   6      477.91      479.54     19.93 o 
  -6   5   6      526.17      524.08     20.61 o 
  -5   5   6       48.38       43.64      4.30 o 
  -4   5   6     3819.92     3702.03    150.60 o 
  -3   5   6       38.36       51.94      3.73 o 
  -2   5   6      988.20      915.17     21.63 o 
  -1   5   6     1403.81     1412.14     31.38 o 
   0   5   6      169.12      180.62      6.31 o 
   1   5   6      185.81      164.42      5.89 o 
   2   5   6      561.39      601.44     14.81 o 
   3   5   6     2949.17     2867.06     70.34 o 
   4   5   6     1557.92     1576.64     40.74 o 
   5   5   6     1135.30     1198.19     50.79 o 
   6   5   6     2411.75     2356.45     84.75 o 
   7   5   6     2420.11     2400.47     60.88 o 
   8   5   6      146.21      147.21      9.49 o 
   9   5   6     1779.85     1782.46     59.63 o 
  10   5   6       45.84       64.19      7.11 o 
  11   5   6      280.32      279.92     25.65 o 
  12   5   6      214.39      269.21     14.49 o 
 -10   6   6      121.62      145.26     13.56 o 
  -9   6   6      348.31      347.92     16.99 o 
  -8   6   6      182.35      195.01     21.04 o 
  -7   6   6     1383.41     1328.11     65.92 o 
  -6   6   6        2.88        8.16      4.30 o 
  -5   6   6      692.93      622.01     18.75 o 
  -4   6   6      372.69      359.12     12.38 o 
  -3   6   6     2001.88     1921.16     47.03 o 
  -2   6   6     3979.39     4071.79     84.69 o 
  -1   6   6       51.36       44.13      5.28 o 
   0   6   6     4579.24     4729.61     97.10 o 
   1   6   6     1874.85     1920.06     48.21 o 
   2   6   6      267.94      234.23      7.40 o 
   3   6   6     3713.36     3612.03     74.69 o 
   4   6   6      869.90      816.37     23.67 o 
   5   6   6     5695.04     5670.39    135.73 o 
   6   6   6      461.14      431.44     14.84 o 
   7   6   6       73.50       70.63      5.65 o 
   8   6   6      900.94      890.17     33.37 o 
   9   6   6     1126.42     1130.22     40.99 o 
  10   6   6      132.06      145.65     19.79 o 
  11   6   6      403.03      433.46     20.09 o 
  12   6   6        2.54       13.77      6.27 o 
  -9   7   6       94.07      111.19     16.77 o 
  -8   7   6      960.74      892.15     32.70 o 
  -7   7   6      910.17      843.58     59.55 o 
  -6   7   6     1114.52     1041.96     29.08 o 
  -5   7   6      176.65      160.33      9.65 o 
  -4   7   6     1439.73     1375.89     35.72 o 
  -3   7   6     3952.68     3894.30     91.14 o 
  -2   7   6      698.53      637.17     26.94 o 
  -1   7   6     3111.98     3068.62     67.77 o 
   0   7   6     5946.53     6227.92    126.90 o 
   1   7   6        8.57       22.03      3.47 o 
   2   7   6     3429.78     3388.57    106.31 o 
   3   7   6     2817.53     2860.15     71.96 o 
   4   7   6      925.74      881.31     25.87 o 
   5   7   6     2614.84     2586.86     79.63 o 
   6   7   6      202.89      193.55     14.87 o 
   7   7   6     1844.36     1697.76     52.96 o 
   8   7   6     1237.66     1228.67     40.43 o 
   9   7   6        7.62       19.68      5.21 o 
  10   7   6     2162.38     2203.50     73.37 o 
  11   7   6      137.49      132.66      9.39 o 
  12   7   6       49.45       50.41     11.42 o 
  -9   8   6      150.74      165.75     12.66 o 
  -8   8   6      488.57      450.08     19.98 o 
  -7   8   6       35.82       41.23      5.97 o 
  -6   8   6     1331.94     1207.70     33.16 o 
  -5   8   6        3.61        2.39      2.44 o 
  -4   8   6     1453.86     1488.12     38.74 o 
  -3   8   6     3654.42     3644.85     86.08 o 
  -2   8   6       93.30       95.10      7.48 o 
  -1   8   6     3018.21     2954.42     74.31 o 
   0   8   6       12.50       13.23      3.23 o 
   1   8   6      494.85      417.68     16.32 o 
   2   8   6     2267.45     2291.03     59.13 o 
   3   8   6      203.73      218.45     10.00 o 
   4   8   6     3361.59     3440.88     86.14 o 
   5   8   6     2205.99     2143.91    102.22 o 
   6   8   6      285.43      287.80     23.12 o 
   7   8   6      208.38      227.61     10.41 o 
   8   8   6       48.72       59.64      5.82 o 
   9   8   6      371.14      365.51     17.59 o 
  10   8   6      791.21      823.98     41.81 o 
  11   8   6       15.43       16.72      7.37 o 
  -9   9   6      429.73      434.02     20.11 o 
  -8   9   6        0.59        9.64      3.11 o 
  -7   9   6      498.86      473.28     22.06 o 
  -6   9   6       75.08       85.68      7.06 o 
  -5   9   6       62.37       78.12      6.21 o 
  -4   9   6     1783.45     1719.06     44.33 o 
  -3   9   6      321.99      313.73     18.66 o 
  -2   9   6      491.00      438.30     19.26 o 
  -1   9   6     2399.22     2315.90     70.77 o 
   0   9   6      212.91      217.41     10.05 o 
   1   9   6      762.84      761.44     23.78 o 
   2   9   6      293.12      293.20     12.36 o 
   3   9   6     2835.46     2836.83     72.93 o 
   4   9   6     1708.23     1673.99     93.86 o 
   5   9   6      469.11      467.22     30.21 o 
   6   9   6      564.17      567.14     19.43 o 
   7   9   6      510.34      526.16     18.64 o 
   8   9   6      551.32      515.12     18.51 o 
   9   9   6      420.03      445.93     20.61 o 
  10   9   6       28.34       34.71      6.30 o 
  -8  10   6       40.24       47.99      6.53 o 
  -7  10   6      579.50      539.35     18.53 o 
  -6  10   6      201.32      187.08      9.20 o 
  -5  10   6      885.73      892.44     35.35 o 
  -4  10   6      400.75      349.77     36.82 o 
  -3  10   6     1112.50     1022.57     36.64 o 
  -2  10   6     2740.83     2753.85     83.91 o 
  -1  10   6      413.73      385.87     18.07 o 
   0  10   6      202.28      209.38     17.95 o 
   1  10   6      868.84      861.43     26.88 o 
   2  10   6      579.67      585.52     22.14 o 
   3  10   6     1466.95     1430.50     40.87 o 
   4  10   6       77.82       81.66      8.99 o 
   5  10   6     1629.39     1631.67     50.78 o 
   6  10   6     1141.67     1096.71     32.92 o 
   7  10   6       52.69       62.70      8.67 o 
   8  10   6     1123.11     1129.16     34.18 o 
   9  10   6      118.25      156.10     10.70 o 
  10  10   6      522.00      583.47     40.95 o 
  -7  11   6       25.63       41.06      4.99 o 
  -6  11   6      611.84      565.80     24.54 o 
  -5  11   6      335.14      321.55     17.06 o 
  -4  11   6      141.77      170.56     11.96 o 
  -3  11   6     1844.94     1693.30     55.93 o 
  -2  11   6      679.39      592.66     24.95 o 
  -1  11   6      935.65      938.21     34.90 o 
   0  11   6      648.07      588.34     25.00 o 
   1  11   6      141.15      143.17      8.76 o 
   2  11   6      705.79      703.07     23.94 o 
   3  11   6      348.49      327.65     14.35 o 
   4  11   6     1438.91     1398.47     48.31 o 
   5  11   6     1780.34     1768.39     66.03 o 
   6  11   6       76.12       91.84      7.50 o 
   7  11   6      495.02      497.37     18.73 o 
   8  11   6      428.66      452.13     18.16 o 
   9  11   6        7.45       14.87      5.64 o 
  -6  12   6      145.40      145.20     20.26 o 
  -5  12   6       12.76       25.19      5.32 o 
  -4  12   6      236.26      232.09     14.05 o 
  -3  12   6      130.11      128.08     10.64 o 
  -2  12   6        3.24       12.18      3.90 o 
  -1  12   6     1376.02     1396.92     48.73 o 
   0  12   6       30.46       29.08      6.41 o 
   1  12   6      566.91      533.94     24.20 o 
   2  12   6     1061.07     1050.00     32.95 o 
   3  12   6       20.34       22.80      4.41 o 
   4  12   6     2069.48     2111.94     90.84 o 
   5  12   6      292.96      276.62     13.00 o 
   6  12   6       69.66       84.92      7.28 o 
   7  12   6      713.66      717.99     25.03 o 
   8  12   6       12.34       35.49      9.66 o 
  -5  13   6      292.86      255.62     15.46 o 
  -4  13   6      527.55      563.63     25.72 o 
  -3  13   6       39.47       69.68      8.86 o 
  -2  13   6      416.90      421.45     21.09 o 
  -1  13   6      132.61      134.27     10.52 o 
   0  13   6      111.98      137.33     11.71 o 
   1  13   6     1040.66      997.15     38.55 o 
   2  13   6      323.35      331.94     18.16 o 
   3  13   6      176.10      197.55     10.88 o 
   4  13   6      383.58      401.73     20.56 o 
   5  13   6       89.21      101.24      7.63 o 
   6  13   6      355.70      365.52     15.77 o 
  -3  14   6       53.08       76.53     22.13 o 
  -2  14   6      143.13      147.37     11.37 o 
  -1  14   6       15.60       39.27      7.31 o 
   0  14   6     1216.24     1199.82     45.47 o 
   1  14   6      416.83      437.30     39.27 o 
   2  14   6      242.10      269.76     16.42 o 
   3  14   6      712.71      658.16     29.38 o 
   4  14   6      104.41      121.66     14.34 o 
  -1 -11   7      269.78      322.30     18.92 o 
   0 -11   7      156.22      193.22     13.32 o 
   1 -11   7      221.25      302.00     24.49 o 
   5 -11   7      432.08      400.49     27.64 o 
   6 -11   7       82.51       90.66     13.97 o 
  -3 -10   7       37.88       55.59      8.53 o 
  -2 -10   7      662.13      600.52     28.64 o 
  -1 -10   7        4.98       14.30      4.33 o 
   0 -10   7      218.81      216.00     14.05 o 
   1 -10   7      661.08      669.31     29.69 o 
   2 -10   7      422.40      407.53     28.87 o 
   4 -10   7     1013.47      983.89     50.94 o 
   5 -10   7       50.39       61.99     11.22 o 
   6 -10   7      624.93      620.21     28.75 o 
   7 -10   7      360.96      358.76     17.33 o 
   8 -10   7       15.07       34.87      5.39 o 
  -4  -9   7      655.02      628.29     29.56 o 
  -3  -9   7      445.73      454.21     23.31 o 
  -2  -9   7     1069.61     1024.02     41.20 o 
  -1  -9   7       13.65       24.16      5.26 o 
   0  -9   7      978.80      989.00     39.45 o 
   1  -9   7      387.93      411.08     21.72 o 
   2  -9   7       85.79      112.22      9.92 o 
   3  -9   7     1737.89     1767.12     79.87 o 
   4  -9   7      388.78      380.22     17.21 o 
   5  -9   7      419.23      374.13     28.01 o 
   6  -9   7      961.56      936.22     43.35 o 
   7  -9   7        0.21       10.33      3.02 o 
   8  -9   7      598.11      561.71     23.65 o 
   9  -9   7      309.53      338.02     17.07 o 
  -5  -8   7      505.53      512.30     25.59 o 
  -4  -8   7        0.13        9.27      6.79 o 
  -3  -8   7     2409.45     2298.93     82.46 o 
  -2  -8   7       52.40       71.53      8.86 o 
  -1  -8   7      370.73      392.67     19.93 o 
   0  -8   7     1030.31     1030.67     40.03 o 
   1  -8   7        4.83       12.24      3.59 o 
   2  -8   7     1200.63     1219.51     35.04 o 
   3  -8   7     1168.87     1213.89     29.78 o 
   4  -8   7        1.78       14.41      3.73 o 
   5  -8   7     1456.52     1407.88     46.02 o 
   6  -8   7      155.36      165.28     10.20 o 
   7  -8   7      559.04      536.74     22.33 o 
   8  -8   7      686.58      655.82     26.04 o 
   9  -8   7        4.02       23.30      4.24 o 
  10  -8   7      921.39      904.36     34.23 o 
  -6  -7   7      794.03      809.40     34.76 o 
  -5  -7   7       14.81       23.55      4.90 o 
  -4  -7   7     1642.81     1398.41     91.44 o 
  -3  -7   7     2931.64     2895.62    112.08 o 
  -2  -7   7     2529.40     2305.85    107.46 o 
  -1  -7   7     1016.98      921.68     35.94 o 
   0  -7   7     1227.17     1159.83     36.00 o 
   1  -7   7     1533.43     1494.01     41.25 o 
   2  -7   7     2227.76     2262.94     50.26 o 
   3  -7   7      327.26      299.45     10.39 o 
   4  -7   7     2292.81     2293.50     69.03 o 
   5  -7   7     1240.18     1256.51     41.37 o 
   6  -7   7      337.18      349.12     16.06 o 
   7  -7   7     1301.46     1272.36     42.44 o 
   8  -7   7      352.80      320.82     22.48 o 
   9  -7   7     1001.40      964.33     34.89 o 
  10  -7   7      975.45      938.26     37.27 o 
  11  -7   7       26.06       31.78      5.77 o 
  -7  -6   7      474.46      459.43     23.26 o 
  -6  -6   7      196.89      203.00     13.30 o 
  -5  -6   7       45.20       57.35      9.92 o 
  -4  -6   7     2049.01     1963.20     67.50 o 
  -3  -6   7      225.83      215.09     10.16 o 
  -2  -6   7     1644.82     1597.49     44.13 o 
  -1  -6   7     2100.94     2054.07     54.35 o 
   0  -6   7      164.55      161.73     11.47 o 
   1  -6   7      963.22      930.98     27.42 o 
   2  -6   7     2472.59     2420.64     52.60 o 
   3  -6   7      780.10      769.90     36.91 o 
   4  -6   7      781.41      818.16     25.73 o 
   5  -6   7      304.35      312.76     16.29 o 
   6  -6   7      508.26      489.05     19.78 o 
   7  -6   7      290.34      275.69     13.81 o 
   8  -6   7      948.29      929.51     32.95 o 
   9  -6   7     1988.01     1978.11     62.28 o 
  10  -6   7      289.61      257.23     18.70 o 
  11  -6   7      302.72      283.85     15.06 o 
  -8  -5   7      263.45      278.96     16.54 o 
  -7  -5   7      604.05      576.62     46.17 o 
  -6  -5   7      103.24      114.03      9.15 o 
  -5  -5   7      505.89      508.09     23.34 o 
  -4  -5   7     1930.84     1836.36     69.39 o 
  -3  -5   7     2478.39     2241.64     79.96 o 
  -2  -5   7      769.27      747.49     31.54 o 
  -1  -5   7       35.71       57.97      5.37 o 
   0  -5   7      725.80      698.64     21.66 o 
   1  -5   7     1830.48     1894.31     55.43 o 
   2  -5   7      219.40      243.35     16.51 o 
   3  -5   7     2859.46     2886.79     72.22 o 
   4  -5   7       55.58       78.52      8.07 o 
   5  -5   7     1529.67     1528.30     40.79 o 
   6  -5   7      505.86      489.52     19.35 o 
   7  -5   7       19.74       21.04      4.41 o 
   8  -5   7     3589.55     3566.85    104.28 o 
   9  -5   7     1332.21     1260.63     42.26 o 
  10  -5   7      207.05      218.47     12.12 o 
  11  -5   7      653.16      618.00     25.10 o 
  12  -5   7        3.39       12.21      3.25 o 
  -8  -4   7     1241.23     1254.77     63.98 o 
  -7  -4   7      208.30      184.72     18.72 o 
  -6  -4   7      604.18      562.15     19.76 o 
  -5  -4   7     1409.47     1372.01     62.48 o 
  -4  -4   7      117.57      115.59      7.29 o 
  -3  -4   7     3529.15     3172.25    135.48 o 
  -2  -4   7      211.23      161.01      8.08 o 
  -1  -4   7     1450.98     1258.42     57.14 o 
   0  -4   7     5281.48     5022.11    184.55 o 
   1  -4   7       74.90       90.84      4.58 o 
   2  -4   7     6317.21     6743.67    155.05 o 
   3  -4   7     1584.03     1503.06     34.20 o 
   4  -4   7        1.25        5.70      1.62 o 
   5  -4   7     3987.62     3993.84     97.70 o 
   6  -4   7        1.66        5.01      2.18 o 
   7  -4   7      738.38      703.12     25.25 o 
   8  -4   7     1636.11     1621.29     51.02 o 
   9  -4   7        0.29        4.01      2.42 o 
  10  -4   7     1778.94     1728.31     55.07 o 
  11  -4   7      454.24      427.86     18.94 o 
  12  -4   7      114.39      120.45      8.68 o 
  -9  -3   7      612.89      586.68     32.95 o 
  -8  -3   7      290.41      304.18     12.75 o 
  -7  -3   7       77.73       79.07     11.64 o 
  -6  -3   7     2965.90     2745.98     70.59 o 
  -5  -3   7      112.85       99.51      6.41 o 
  -4  -3   7     1363.22     1258.22     34.74 o 
  -3  -3   7     1559.07     1528.79     52.47 o 
  -2  -3   7      573.95      580.48     18.38 o 
  -1  -3   7     3718.99     3651.10     90.22 o 
   0  -3   7     1288.36     1408.55     33.56 o 
   1  -3   7     5235.21     5512.68    132.23 o 
   2  -3   7     3545.87     3489.60     72.39 o 
   3  -3   7      180.02      153.49      9.30 o 
   5  -3   7     5543.08     5547.18    133.19 o 
   6  -3   7      762.01      754.54     22.39 o 
   7  -3   7     4120.46     4013.17     98.63 o 
   8  -3   7      145.66      151.19      9.15 o 
   9  -3   7      736.96      690.06     29.88 o 
  10  -3   7     1608.76     1468.83     47.37 o 
  11  -3   7        0.07        6.59      3.83 o 
  12  -3   7      542.03      568.25     23.29 o 
  13  -3   7       28.05       34.28      5.28 o 
  -9  -2   7      513.70      530.09     43.89 o 
  -8  -2   7        2.33        4.92      2.03 o 
  -7  -2   7      126.77      128.99     12.98 o 
  -6  -2   7      469.41      443.23     25.71 o 
  -5  -2   7      792.18      747.35     22.91 o 
  -4  -2   7     2095.58     1994.62     67.53 o 
  -3  -2   7        5.21        9.65      2.52 o 
  -2  -2   7     3592.29     3402.32     83.97 o 
  -1  -2   7     3447.06     3353.74     82.05 o 
   0  -2   7       98.97       87.91      7.49 o 
   1  -2   7     1656.16     1454.04     31.81 o 
   2  -2   7       29.92       19.87      3.65 o 
   3  -2   7     2742.31     2820.59     61.69 o 
   4  -2   7     4676.67     4582.89    117.27 o 
   5  -2   7       26.26       30.46      3.56 o 
   6  -2   7     1847.92     1821.70     59.26 o 
   7  -2   7      878.35      829.52     24.10 o 
   8  -2   7      121.24      109.98      6.22 o 
   9  -2   7     1504.44     1472.28     46.64 o 
  10  -2   7     1556.34     1445.82     46.41 o 
  11  -2   7      833.02      788.20     28.82 o 
  12  -2   7      209.18      192.12     10.92 o 
  13  -2   7      115.04      128.90      9.06 o 
  -9  -1   7      362.78      376.56     17.47 o 
  -8  -1   7      405.97      378.27     17.10 o 
  -7  -1   7      257.98      245.53     13.26 o 
  -6  -1   7       12.71       18.41      3.41 o 
  -5  -1   7     1069.59     1000.99     28.71 o 
  -4  -1   7     2892.67     2654.18     70.05 o 
  -3  -1   7     2299.65     2277.79     58.02 o 
  -2  -1   7     2560.29     2465.31     61.96 o 
  -1  -1   7     2078.73     2097.91     58.72 o 
   0  -1   7     5189.40     5456.61    110.75 o 
   1  -1   7     7488.72     7382.35    228.69 o 
   2  -1   7     1666.76     1882.39     61.11 o 
   3  -1   7     2904.83     2659.32     72.50 o 
   4  -1   7     2287.74     2469.91     61.42 o 
   5  -1   7     2176.87     2024.40     73.30 o 
   6  -1   7      855.48      789.27     28.82 o 
   7  -1   7       97.68       98.46      6.63 o 
   8  -1   7     3822.48     3704.06     90.89 o 
   9  -1   7      178.61      156.47      9.13 o 
  10  -1   7      158.94      162.35     12.56 o 
  11  -1   7      509.74      520.49     20.94 o 
  12  -1   7       12.41       10.97      3.22 o 
  13  -1   7      322.98      310.74     15.24 o 
  -9   0   7      108.55      106.55      8.12 o 
  -8   0   7      390.60      410.88     18.05 o 
  -7   0   7      342.35      324.44     14.74 o 
  -6   0   7     1483.68     1355.79     37.52 o 
  -5   0   7      432.97      386.59     16.97 o 
  -4   0   7      328.28      295.19     11.19 o 
  -3   0   7     7741.44     7224.65    171.38 o 
  -2   0   7       45.40       44.29      3.92 o 
  -1   0   7     4191.44     4110.62     84.02 o 
   0   0   7    11288.40    11634.43    258.90 o 
   1   0   7     1675.87     1538.05     32.92 o 
   2   0   7     3863.84     3765.39    107.36 o 
   3   0   7     1426.46     1293.48     47.38 o 
   4   0   7      363.31      331.24     13.68 o 
   5   0   7     3207.58     2994.19     73.10 o 
   6   0   7      301.69      294.74     10.52 o 
   7   0   7     2211.16     2160.06     54.49 o 
   8   0   7     1803.62     1729.61     44.98 o 
   9   0   7        0.21        0.00      1.83 o 
  10   0   7     3740.86     3728.99    171.61 o 
  11   0   7      375.34      347.56     15.38 o 
  12   0   7       97.58      110.25      7.67 o 
  13   0   7      575.72      576.33     33.12 o 
 -10   1   7       34.22       53.24      8.36 o 
  -9   1   7     1056.61     1046.16     37.20 o 
  -8   1   7      167.31      166.70     10.11 o 
  -7   1   7      666.33      600.50     23.11 o 
  -6   1   7     4132.50     4128.38    102.10 o 
  -5   1   7      553.54      509.99     16.81 o 
  -4   1   7     1667.47     1635.43     52.07 o 
  -3   1   7     3610.79     3571.75     93.57 o 
  -2   1   7      118.58      141.11      6.60 o 
  -1   1   7     8844.74     8349.87    196.79 o 
   0   1   7     1717.11     1882.21     40.17 o 
   1   1   7     5889.03     6127.11    124.29 o 
   2   1   7     6701.94     6373.97    135.92 o 
   3   1   7       25.10       30.52      3.19 o 
   4   1   7     5091.43     4851.79    115.82 o 
   5   1   7     2096.83     1946.01     48.97 o 
   6   1   7      609.37      636.23     18.63 o 
   7   1   7     2065.03     1915.13     48.99 o 
   8   1   7       23.85       34.75      4.00 o 
   9   1   7      848.89      839.95     24.45 o 
  10   1   7     1923.76     1937.33     50.39 o 
  11   1   7       38.73       47.71      8.78 o 
  12   1   7     1189.54     1256.37     69.37 o 
  13   1   7      175.07      174.82      9.98 o 
 -10   2   7       90.74       98.59      7.85 o 
  -9   2   7      278.81      302.04     15.91 o 
  -8   2   7       72.22       79.39     11.13 o 
  -7   2   7     1469.40     1296.15     53.53 o 
  -6   2   7     1242.63     1189.51     39.08 o 
  -5   2   7      485.90      470.13     15.79 o 
  -4   2   7     1244.64     1153.75     53.45 o 
  -3   2   7      639.01      561.21     20.49 o 
  -2   2   7      143.08      112.27      8.68 o 
  -1   2   7     5167.54     4916.51     99.63 o 
   0   2   7      315.93      302.72      8.45 o 
   1   2   7     5709.60     5862.25    118.56 o 
   2   2   7       13.94        9.73      1.44 o 
   3   2   7        5.81       16.98      1.56 o 
   4   2   7     8729.75     8855.25    208.94 o 
   5   2   7       16.89       27.43      4.35 o 
   6   2   7     3564.46     3493.40     84.65 o 
   7   2   7     1689.57     1697.15     43.67 o 
   8   2   7      109.77      101.48      5.77 o 
   9   2   7     1189.26     1130.75     31.36 o 
  10   2   7       36.63       48.57      4.80 o 
  11   2   7     1110.86     1200.60     61.72 o 
  13   2   7        7.17       18.85      5.94 o 
 -10   3   7      122.45      139.69      9.78 o 
  -9   3   7      221.27      227.88     12.88 o 
  -8   3   7      172.25      169.11     10.36 o 
  -7   3   7     1084.92     1022.45     54.52 o 
  -6   3   7       16.83       24.06      4.65 o 
  -5   3   7     4574.73     4548.64    129.60 o 
  -4   3   7     1588.53     1602.02     71.11 o 
  -3   3   7        7.96        5.59      2.30 o 
  -2   3   7      618.59      526.02     14.51 o 
  -1   3   7      516.85      529.50     13.39 o 
   0   3   7     6151.35     6688.80    135.72 o 
   1   3   7     1335.56     1307.33     28.61 o 
   2   3   7     2043.03     2033.93     43.12 o 
   3   3   7     2064.57     1974.38     41.70 o 
   4   3   7      572.48      462.02     11.66 o 
   5   3   7     2272.33     2041.28     43.34 o 
   6   3   7     1384.93     1242.79     32.56 o 
   7   3   7      604.15      571.07     17.24 o 
   8   3   7     2180.84     2176.63     54.97 o 
   9   3   7     1160.04     1202.69     32.86 o 
  10   3   7      140.73      134.93      7.03 o 
  11   3   7     1610.84     1582.19     54.28 o 
  12   3   7        1.72       13.24      4.61 o 
 -10   4   7      367.70      375.91     18.29 o 
  -9   4   7      195.51      200.23     11.97 o 
  -8   4   7      340.21      337.34     16.24 o 
  -7   4   7        6.89       15.03      3.78 o 
  -6   4   7     4712.36     4669.85    133.98 o 
  -5   4   7      649.91      594.09     22.31 o 
  -4   4   7     1144.27     1215.29     33.12 o 
  -3   4   7     3784.62     3685.15     83.58 o 
  -2   4   7      818.78      777.95     18.81 o 
  -1   4   7     2079.36     2074.45     44.41 o 
   0   4   7    13597.87    14177.09    282.30 o 
   1   4   7      296.86      305.38      8.98 o 
   2   4   7     5103.28     4995.35    101.78 o 
   3   4   7     3967.86     3943.18     80.98 o 
   4   4   7      199.32      154.04      5.40 o 
   5   4   7     6164.76     6045.76    122.54 o 
   6   4   7      165.98      155.65      8.01 o 
   7   4   7     3933.95     3942.94    112.69 o 
   8   4   7     3936.20     3971.91     97.03 o 
   9   4   7      736.49      707.73     27.78 o 
  10   4   7      506.86      480.03     21.23 o 
  11   4   7      112.65      118.48     11.33 o 
  12   4   7      101.78      133.32     10.95 o 
  13   4   7      201.79      215.26     15.99 o 
  -9   5   7     1083.61     1047.18     41.99 o 
  -8   5   7      227.90      224.42     17.62 o 
  -7   5   7      177.45      176.72     10.72 o 
  -6   5   7     1802.91     1796.03     56.89 o 
  -5   5   7      746.61      664.59     24.52 o 
  -4   5   7     1875.50     1925.61     47.34 o 
  -3   5   7      290.90      242.38     12.38 o 
  -2   5   7      821.13      807.89     19.65 o 
  -1   5   7     3127.21     3145.74     65.66 o 
   0   5   7      287.82      284.68      8.72 o 
   1   5   7     3691.61     3835.56     79.30 o 
   2   5   7    12158.78    12326.59    247.54 o 
   3   5   7      890.00      797.89     20.36 o 
   4   5   7     1056.07      939.21     21.76 o 
   5   5   7      625.79      565.04     14.31 o 
   6   5   7      159.24      156.13     11.33 o 
   7   5   7     2844.50     2742.75     87.02 o 
   8   5   7      339.37      324.96     15.75 o 
   9   5   7     1790.65     1740.17     58.79 o 
  10   5   7      682.74      711.24     28.51 o 
  11   5   7        3.98       15.17      6.85 o 
  12   5   7      470.07      497.92     22.57 o 
  -9   6   7      428.56      435.01     49.51 o 
  -8   6   7        2.48       16.00      3.26 o 
  -7   6   7      959.33      904.18     32.62 o 
  -6   6   7      189.03      203.56     11.39 o 
  -5   6   7      103.28      100.33      8.93 o 
  -4   6   7      838.13      793.60     24.71 o 
  -3   6   7      172.35      172.85      7.75 o 
  -2   6   7      881.01      800.01     22.33 o 
  -1   6   7     1960.66     2006.77     43.73 o 
   0   6   7     1192.44     1208.42     28.94 o 
   1   6   7     5506.85     5609.30    135.79 o 
   2   6   7     2884.57     2884.19     60.97 o 
   3   6   7      306.64      249.49     11.02 o 
   4   6   7     1171.92     1116.49     32.28 o 
   5   6   7        7.18        4.84      5.57 o 
   6   6   7      632.78      596.00     22.75 o 
   7   6   7      293.87      285.99     14.43 o 
   8   6   7      219.91      217.87     12.49 o 
   9   6   7     2108.64     2056.18     68.60 o 
  10   6   7      275.51      264.19     14.42 o 
  11   6   7      168.81      185.21     11.70 o 
  12   6   7      138.43      168.62     11.21 o 
  -9   7   7       49.40       66.34      7.72 o 
  -8   7   7      631.10      622.84     25.38 o 
  -7   7   7     1421.57     1361.68     45.55 o 
  -6   7   7      143.04      161.83     10.05 o 
  -5   7   7      877.46      843.84     24.49 o 
  -4   7   7      398.74      397.57     13.68 o 
  -3   7   7      236.32      203.45     16.97 o 
  -2   7   7     2808.74     2672.45     63.98 o 
  -1   7   7      503.65      507.31     14.03 o 
   0   7   7     5192.00     5343.91    109.83 o 
   1   7   7     2297.92     2290.58     49.41 o 
   2   7   7      169.61      180.07      8.39 o 
   3   7   7     2242.73     1802.45     78.79 o 
   4   7   7     1674.13     1541.97     83.02 o 
   5   7   7      380.72      362.16     22.78 o 
   6   7   7     1669.51     1679.02     45.49 o 
   7   7   7      224.92      210.49      9.58 o 
   8   7   7     1938.69     1902.02     63.83 o 
   9   7   7      420.33      435.73     20.25 o 
  10   7   7      199.72      232.37     28.39 o 
  11   7   7      254.78      246.01     14.09 o 
  12   7   7        4.62       11.05      6.54 o 
  -9   8   7      203.69      218.75     12.90 o 
  -8   8   7      910.89      847.99     32.10 o 
  -7   8   7      178.57      174.79     12.46 o 
  -6   8   7     1203.66     1203.07     40.85 o 
  -5   8   7      758.02      672.47     20.81 o 
  -4   8   7        9.88       12.69      4.37 o 
  -3   8   7     1394.16     1379.32     36.15 o 
  -2   8   7      224.53      213.49      9.16 o 
  -1   8   7      762.80      713.24     18.46 o 
   0   8   7     2475.98     2374.83     60.89 o 
   1   8   7       11.71       19.16      3.35 o 
   2   8   7     1458.87     1520.35     41.24 o 
   3   8   7     2290.69     2347.00     60.89 o 
   4   8   7        1.66        9.21      3.46 o 
   5   8   7     1196.47     1119.62     32.48 o 
   6   8   7       47.79       42.15      5.25 o 
   7   8   7      356.10      368.66     14.49 o 
   8   8   7     1516.77     1505.38     53.04 o 
   9   8   7        2.84        6.26      4.68 o 
  10   8   7      745.52      715.29     29.85 o 
  11   8   7      394.18      442.50     25.67 o 
  -8   9   7      205.60      195.57     12.56 o 
  -7   9   7      210.03      193.81     11.55 o 
  -6   9   7     1277.91     1178.70     33.06 o 
  -5   9   7       21.24       23.48      3.80 o 
  -4   9   7      937.13      902.33     26.05 o 
  -3   9   7      409.99      407.23     14.55 o 
  -2   9   7       76.75       93.33      6.00 o 
  -1   9   7     6029.47     5944.01    183.60 o 
   0   9   7     1931.11     1845.55     49.26 o 
   1   9   7      208.14      207.72      9.83 o 
   2   9   7     2298.67     2354.41     61.56 o 
   3   9   7      321.15      346.95     13.95 o 
   4   9   7      259.94      240.85     11.20 o 
   5   9   7      659.32      619.18     25.09 o 
   6   9   7      547.78      487.54     17.97 o 
   7   9   7     2638.66     2641.60     69.41 o 
   8   9   7      220.16      234.27     15.28 o 
   9   9   7      418.96      445.95     21.37 o 
  10   9   7      257.18      284.27     16.02 o 
  -7  10   7      689.82      630.49     27.61 o 
  -6  10   7      317.44      334.27     18.14 o 
  -5  10   7      108.87      106.93      7.08 o 
  -4  10   7      493.71      429.77     28.22 o 
  -3  10   7       13.31       10.63      4.03 o 
  -2  10   7      257.28      242.41     17.54 o 
  -1  10   7      677.83      641.12     26.02 o 
   0  10   7       85.21       93.20      9.15 o 
   1  10   7      278.32      271.71     12.00 o 
   2  10   7       32.23       41.62      5.40 o 
   3  10   7      370.95      375.94     19.81 o 
   4  10   7      725.57      754.33     42.88 o 
   5  10   7        1.48        4.40      2.61 o 
   6  10   7      694.86      669.08     22.95 o 
   7  10   7     1268.18     1251.16     37.53 o 
   8  10   7      119.90      132.28     10.06 o 
   9  10   7      356.19      385.03     19.63 o 
  10  10   7        8.78       27.98      5.15 o 
  -7  11   7      510.03      476.15     31.29 o 
  -6  11   7       55.09       57.21     18.33 o 
  -5  11   7      129.90      125.32      9.49 o 
  -4  11   7       86.67       90.11      9.33 o 
  -3  11   7     1070.91     1033.05     37.80 o 
  -2  11   7     1250.13     1154.18     44.85 o 
  -1  11   7        0.74        6.71      3.28 o 
   0  11   7      935.40      888.41     33.36 o 
   1  11   7     1351.37     1340.72     46.20 o 
   2  11   7       97.20       99.91      7.84 o 
   3  11   7      973.10      954.67     30.10 o 
   4  11   7       17.32       26.98      8.20 o 
   5  11   7      543.11      510.77     22.72 o 
   6  11   7      626.71      655.18     23.18 o 
   7  11   7       28.89       35.48      5.00 o 
   8  11   7      601.34      568.29     26.28 o 
   9  11   7      206.07      238.74     14.73 o 
  -6  12   7      125.33      148.08     22.15 o 
  -5  12   7      124.10      117.35     10.12 o 
  -4  12   7       84.18      115.86     10.80 o 
  -3  12   7      573.89      573.45     66.48 o 
  -2  12   7      398.47      358.25     27.31 o 
  -1  12   7      751.00      790.84     31.43 o 
   0  12   7     1040.08      962.83     61.95 o 
   1  12   7       93.38       97.46     10.02 o 
   2  12   7      964.28      953.31     30.54 o 
   3  12   7      288.41      278.57     23.46 o 
   4  12   7       28.44       42.53      7.58 o 
   5  12   7      661.69      652.39     23.56 o 
   6  12   7      185.40      197.42     10.82 o 
   7  12   7      291.32      296.95     13.94 o 
   8  12   7      866.90      867.33     36.45 o 
  -5  13   7       49.16       52.45      7.74 o 
  -4  13   7      169.21      174.78     12.29 o 
  -3  13   7      234.28      241.37     14.69 o 
  -2  13   7       54.22       72.13     10.52 o 
  -1  13   7      485.37      436.01     21.43 o 
   0  13   7      268.75      238.49     14.65 o 
   1  13   7      265.12      282.19     25.09 o 
   2  13   7      502.68      537.21     39.07 o 
   3  13   7        0.80       11.02      3.38 o 
   4  13   7      123.54      130.78      8.86 o 
   5  13   7      430.11      454.17     18.77 o 
   6  13   7       25.03       43.31      5.97 o 
  -3  14   7        9.56       16.49      3.91 o 
  -2  14   7      361.50      347.37     34.86 o 
  -1  14   7      419.21      372.76     19.98 o 
   0  14   7       65.51       88.46     10.44 o 
   1  14   7      414.99      410.77     21.35 o 
   2  14   7       60.90       67.22      9.73 o 
   3  14   7      208.29      215.80     14.36 o 
   4  14   7      439.82      472.42     19.53 o 
  -2 -10   8       18.63       32.32      5.90 o 
  -1 -10   8      514.25      509.27     25.39 o 
   0 -10   8        3.34       12.51      3.75 o 
   1 -10   8      501.80      478.87     34.51 o 
   5 -10   8      349.72      335.52     24.02 o 
   6 -10   8       37.20       39.52      8.89 o 
   7 -10   8      159.76      181.29     11.42 o 
  -3  -9   8        2.02       17.40      4.39 o 
  -2  -9   8       79.62       87.77     10.18 o 
  -1  -9   8      848.78      881.04     36.95 o 
   0  -9   8      199.59      210.16     17.70 o 
   1  -9   8      459.88      447.06     22.09 o 
   2  -9   8      499.39      546.40     37.07 o 
   4  -9   8      536.22      524.87     44.48 o 
   5  -9   8       16.44       24.34      4.66 o 
   6  -9   8      558.60      565.34     23.25 o 
   7  -9   8      166.94      176.63     11.00 o 
   8  -9   8        8.17       11.65      3.49 o 
   9  -9   8      180.58      187.50     11.95 o 
  -4  -8   8       60.38       82.00      9.86 o 
  -3  -8   8      232.88      241.01     15.25 o 
  -2  -8   8       44.40       63.76      8.57 o 
  -1  -8   8      506.15      464.46     22.67 o 
   0  -8   8      649.70      639.26     28.29 o 
   1  -8   8     1204.65     1224.23     45.87 o 
   2  -8   8        1.90        8.43      3.37 o 
   3  -8   8      228.18      258.10     19.86 o 
   4  -8   8      141.31      152.79      9.62 o 
   5  -8   8      817.91      815.63     29.87 o 
   6  -8   8      297.29      314.87     23.23 o 
   7  -8   8        3.92       12.93      6.99 o 
   8  -8   8      647.03      667.49     30.50 o 
   9  -8   8       77.02       90.53     10.59 o 
  10  -8   8       43.27       51.84      7.04 o 
  -5  -7   8      883.56      862.35     59.65 o 
  -4  -7   8       49.39       58.00      8.06 o 
  -3  -7   8      428.83      395.06     29.63 o 
  -2  -7   8      331.77      337.51     23.13 o 
  -1  -7   8        6.08       17.21      4.09 o 
   0  -7   8     2264.42     2209.17     58.94 o 
   1  -7   8       19.97       30.54      4.74 o 
   2  -7   8     1547.56     1458.89     45.03 o 
   3  -7   8      197.99      208.79      9.68 o 
   4  -7   8       59.33       70.50      6.10 o 
   5  -7   8     1662.32     1687.88     53.48 o 
   6  -7   8       28.23       35.41      5.68 o 
   7  -7   8      585.76      518.91     21.49 o 
   8  -7   8      909.43      888.40     32.47 o 
   9  -7   8       94.98      101.74      8.07 o 
  10  -7   8      229.96      225.52     29.96 o 
  11  -7   8      385.36      371.32     18.26 o 
  -6  -6   8      645.32      674.62     30.35 o 
  -5  -6   8      200.90      213.37     13.67 o 
  -4  -6   8      341.18      369.53     19.09 o 
  -3  -6   8      127.01      129.62     11.23 o 
  -2  -6   8        0.58        3.15      2.22 o 
  -1  -6   8     1575.93     1526.33     47.11 o 
   0  -6   8       27.83       28.52      5.84 o 
   1  -6   8     1249.88     1138.11     32.76 o 
   2  -6   8     6630.65     6632.58    242.82 o 
   3  -6   8      103.52      100.99      6.73 o 
   4  -6   8      298.11      277.43     11.43 o 
   5  -6   8      493.94      462.90     22.99 o 
   6  -6   8     1028.88      971.52     33.68 o 
   7  -6   8      921.68      934.20     32.88 o 
   8  -6   8       12.39       22.41      4.47 o 
   9  -6   8     1099.94     1121.96     39.02 o 
  10  -6   8      527.94      516.29     22.13 o 
  11  -6   8       30.28       34.44      5.54 o 
  -7  -5   8      827.32      767.61     47.27 o 
  -6  -5   8      328.85      316.07     17.50 o 
  -5  -5   8      297.97      260.81     15.03 o 
  -4  -5   8     2032.48     1866.09     51.21 o 
  -3  -5   8      188.61      193.08      9.86 o 
  -2  -5   8      120.68      139.17      8.06 o 
  -1  -5   8      727.00      628.10     20.54 o 
   0  -5   8      230.82      217.69      9.94 o 
   1  -5   8     2825.27     2598.61     74.07 o 
   2  -5   8     1148.05     1142.65     28.57 o 
   3  -5   8      995.42     1019.31     37.33 o 
   4  -5   8     1722.06     1547.32     66.52 o 
   5  -5   8       91.60       82.37      5.80 o 
   6  -5   8      836.59      854.98     29.94 o 
   7  -5   8     2130.20     2097.23     64.29 o 
   8  -5   8      458.23      431.52     18.51 o 
   9  -5   8     1268.42     1221.86     41.37 o 
  10  -5   8       93.58       98.05     10.22 o 
  11  -5   8      138.47      157.33     10.29 o 
  12  -5   8      409.95      389.98     21.22 o 
  -7  -4   8      266.61      280.56     16.30 o 
  -6  -4   8       20.66       36.35      4.90 o 
  -5  -4   8      593.71      558.46     19.73 o 
  -4  -4   8      425.67      396.28     26.62 o 
  -3  -4   8       19.09       26.35      5.28 o 
  -2  -4   8      140.31      154.21      8.26 o 
  -1  -4   8       88.21       93.77      6.21 o 
   0  -4   8     1321.56     1204.45     33.50 o 
   1  -4   8      404.04      384.84     14.75 o 
   2  -4   8      841.30      816.69     20.21 o 
   3  -4   8     2802.82     2673.72     57.17 o 
   4  -4   8     1245.19     1201.58     32.95 o 
   5  -4   8     1012.71     1018.13     28.90 o 
   6  -4   8      611.70      583.68     24.20 o 
   7  -4   8       19.19       22.83      4.40 o 
   8  -4   8     1183.61     1165.06     38.80 o 
   9  -4   8      248.01      248.36     12.78 o 
  10  -4   8       26.69       43.88      6.14 o 
  11  -4   8      358.63      359.57     17.03 o 
  12  -4   8       60.33       66.44      8.76 o 
  -8  -3   8      415.16      429.84     16.51 o 
  -7  -3   8      298.55      308.80     22.23 o 
  -6  -3   8      415.18      387.25     14.94 o 
  -5  -3   8      675.62      681.90     32.92 o 
  -4  -3   8      895.65      849.46     25.90 o 
  -3  -3   8      285.01      244.73     22.28 o 
  -2  -3   8      694.17      628.14     20.22 o 
  -1  -3   8      112.81      101.40      6.41 o 
   0  -3   8     4629.79     4148.28    152.81 o 
   1  -3   8      124.12      126.27      6.96 o 
   2  -3   8     3387.15     3285.25     68.59 o 
   3  -3   8     2196.26     2167.94     55.01 o 
   4  -3   8       91.46       91.45      5.51 o 
   5  -3   8     4480.90     4466.27    109.11 o 
   6  -3   8      573.83      524.38     17.11 o 
   7  -3   8     2119.52     2078.04     86.57 o 
   8  -3   8      866.08      795.80     28.11 o 
   9  -3   8      133.50      128.06      9.82 o 
  10  -3   8      703.01      698.63     26.37 o 
  11  -3   8      401.24      395.05     22.43 o 
  12  -3   8      189.98      181.09     14.25 o 
  -8  -2   8      313.05      325.27     13.56 o 
  -7  -2   8       51.36       53.60      6.58 o 
  -6  -2   8      910.11      915.87     44.36 o 
  -5  -2   8      164.92      157.50     11.69 o 
  -4  -2   8     4771.20     4548.19    111.50 o 
  -3  -2   8       64.50       61.32      5.29 o 
  -2  -2   8       45.37       56.74      4.71 o 
  -1  -2   8     5949.05     5620.01    228.94 o 
   0  -2   8     1411.30     1401.71     59.72 o 
   1  -2   8     1602.14     1509.21     39.54 o 
   2  -2   8     3461.58     3299.87     68.80 o 
   3  -2   8      361.63      390.42     11.97 o 
   4  -2   8     1502.11     1481.83     44.84 o 
   5  -2   8     2796.53     2705.09    109.54 o 
   6  -2   8      887.51      865.30     25.16 o 
   7  -2   8     2213.70     2167.83     55.85 o 
   8  -2   8      272.64      276.66     11.12 o 
   9  -2   8     1434.75     1384.69     56.59 o 
  10  -2   8     1794.04     1760.48     55.28 o 
  11  -2   8      105.82      112.41     15.43 o 
  12  -2   8      555.57      566.61     23.08 o 
  13  -2   8      103.95      112.59      8.25 o 
  -9  -1   8      367.75      334.23     16.44 o 
  -8  -1   8      191.13      200.55     11.48 o 
  -7  -1   8      755.86      765.23     24.46 o 
  -6  -1   8     1791.01     1771.66     47.98 o 
  -5  -1   8      395.57      337.47     15.49 o 
  -4  -1   8      614.45      548.25     20.85 o 
  -3  -1   8        5.63       13.41      3.05 o 
  -2  -1   8      157.95      126.39      6.73 o 
  -1  -1   8     6443.21     6412.44    153.53 o 
   0  -1   8      268.52      305.66      8.48 o 
   1  -1   8     2868.87     2492.26    110.46 o 
   2  -1   8     1213.70     1225.35     42.77 o 
   3  -1   8       58.32       47.24      2.55 o 
   4  -1   8     3359.46     3237.90     79.08 o 
   5  -1   8      213.50      216.25     12.76 o 
   6  -1   8     1554.52     1257.59     96.12 o 
   7  -1   8     1710.38     1573.89     41.74 o 
   8  -1   8     1634.40     1515.98     40.63 o 
   9  -1   8       61.82       64.49      8.31 o 
  10  -1   8      119.42      151.73      9.04 o 
  11  -1   8      475.68      499.40     20.33 o 
  12  -1   8      525.36      542.82     24.26 o 
  13  -1   8        9.22       11.48      3.21 o 
  -9   0   8       45.19       62.43     11.88 o 
  -8   0   8      581.77      568.95     23.40 o 
  -7   0   8     1451.95     1405.83     46.20 o 
  -6   0   8        0.90       12.17      2.44 o 
  -5   0   8      112.68      107.97      6.82 o 
  -4   0   8       58.32       62.80      5.41 o 
  -3   0   8     1798.63     1594.37     47.12 o 
  -2   0   8     1170.31     1087.22     29.95 o 
  -1   0   8      132.94      106.98      5.82 o 
   0   0   8      610.53      574.26     13.95 o 
   1   0   8     2026.03     1756.09     37.36 o 
   2   0   8      360.70      412.15     25.47 o 
   3   0   8      898.26      758.24     17.44 o 
   4   0   8      186.80      159.33      7.00 o 
   5   0   8     2821.19     2816.79     69.37 o 
   6   0   8     1840.67     1784.36     45.79 o 
   7   0   8      211.97      211.18      8.86 o 
   8   0   8     1769.87     1660.13     43.47 o 
   9   0   8      563.95      561.58     18.08 o 
  10   0   8     1381.47     1279.32     41.34 o 
  11   0   8     1162.14     1136.43     55.96 o 
  12   0   8      275.54      272.04     15.00 o 
  13   0   8      346.17      408.74     18.15 o 
  -9   1   8      314.58      295.10     15.31 o 
  -8   1   8      783.40      769.66     29.03 o 
  -7   1   8      266.79      260.82     28.55 o 
  -6   1   8      890.30      866.56     36.12 o 
  -5   1   8     1761.47     1691.98     46.70 o 
  -4   1   8       20.56       25.23      3.86 o 
  -3   1   8     2753.79     2572.64     65.01 o 
  -2   1   8     1597.77     1541.08     77.27 o 
  -1   1   8      951.35      904.37     41.91 o 
   0   1   8     4639.79     4372.44     89.56 o 
   1   1   8      522.92      437.58     11.16 o 
   2   1   8     1376.64     1257.64     30.26 o 
   3   1   8     1625.03     1594.61     40.88 o 
   4   1   8     2408.15     2348.11     58.65 o 
   5   1   8     5117.13     4814.47    118.93 o 
   6   1   8     1401.80     1372.40     36.22 o 
   7   1   8      981.53      912.95     25.68 o 
   8   1   8     1638.50     1566.66     41.40 o 
   9   1   8       10.96        9.76      2.72 o 
  10   1   8     1808.74     1814.60     47.85 o 
  11   1   8      388.64      436.26     25.12 o 
  12   1   8       41.24       42.38      5.49 o 
  13   1   8      865.67      906.54     32.36 o 
  -9   2   8      691.66      693.85     27.62 o 
  -8   2   8      618.74      586.30     23.82 o 
  -7   2   8      332.61      324.35     18.30 o 
  -6   2   8     2307.16     2255.97     68.72 o 
  -5   2   8       37.50       49.45      9.84 o 
  -4   2   8     2007.06     1915.11     49.75 o 
  -3   2   8      197.56      209.79      9.11 o 
  -2   2   8      224.89      220.49      9.01 o 
  -1   2   8     6171.60     5975.93    121.07 o 
   0   2   8       19.05       15.11      2.01 o 
   1   2   8      203.09      177.79      5.80 o 
   2   2   8     2508.92     2180.04     45.74 o 
   3   2   8      536.42      465.94     11.56 o 
   4   2   8     7395.59     7379.00    173.99 o 
   5   2   8     5299.67     5116.62    122.68 o 
   6   2   8      237.60      209.26      8.42 o 
   7   2   8     3657.80     3454.17     97.53 o 
   8   2   8      398.61      343.14     20.35 o 
   9   2   8      852.15      773.32     23.03 o 
  10   2   8      464.55      512.42     21.99 o 
  11   2   8       35.31       41.98      4.62 o 
  12   2   8      747.28      733.82     37.73 o 
  13   2   8      528.49      549.62     31.82 o 
  -9   3   8      453.07      468.95     21.08 o 
  -8   3   8       87.19       92.95     15.46 o 
  -7   3   8      416.20      397.73     28.22 o 
  -6   3   8      490.42      495.49     20.16 o 
  -5   3   8     1580.01     1463.13     51.35 o 
  -4   3   8      890.83      864.68     25.50 o 
  -3   3   8        1.12        9.87      5.56 o 
  -2   3   8      216.72      206.02      9.74 o 
  -1   3   8     2491.47     2371.10     55.57 o 
   0   3   8     1909.39     2059.05     43.88 o 
   1   3   8     1894.86     1709.98     37.21 o 
   2   3   8       83.96       83.95      8.51 o 
   3   3   8     1274.97     1210.63     31.96 o 
   4   3   8     4600.78     4442.12    106.51 o 
   5   3   8      564.23      597.41     17.86 o 
   6   3   8     2251.22     2017.05     67.23 o 
   7   3   8     1506.27     1416.04     37.48 o 
   8   3   8      121.57      119.65      6.32 o 
   9   3   8     1692.88     1683.21     44.49 o 
  10   3   8      395.13      395.61     19.91 o 
  11   3   8      945.46      864.52     33.18 o 
  12   3   8      781.96      818.60     41.48 o 
  13   3   8        5.14       15.86      5.48 o 
  -9   4   8      154.75      166.61     15.55 o 
  -8   4   8       73.99       82.67     12.66 o 
  -7   4   8      289.85      315.26     15.40 o 
  -6   4   8      252.37      245.67     13.69 o 
  -5   4   8      838.54      726.02     26.43 o 
  -4   4   8     1844.85     1796.88     62.14 o 
  -3   4   8      439.44      415.06     14.29 o 
  -2   4   8     2186.36     2172.37     46.54 o 
  -1   4   8      968.14      988.16     23.02 o 
   0   4   8     1254.63     1185.13     26.89 o 
   1   4   8      129.26       70.45      3.82 o 
   2   4   8       64.37       86.01      6.45 o 
   3   4   8     1845.88     1766.42     38.03 o 
   4   4   8      785.98      688.83     16.78 o 
   5   4   8     2560.99     2581.41     63.80 o 
   6   4   8     3105.49     2928.01     71.98 o 
   7   4   8      350.36      356.70     12.39 o 
   8   4   8      460.97      460.62     15.18 o 
   9   4   8      194.13      203.34     11.73 o 
  10   4   8      118.16      120.20      8.94 o 
  11   4   8      280.33      317.22     29.95 o 
  12   4   8      126.47      159.24     16.81 o 
  13   4   8      230.83      248.81     18.15 o 
  -9   5   8       35.71       43.02      6.65 o 
  -8   5   8      147.09      150.96     10.08 o 
  -7   5   8      246.09      222.32     12.45 o 
  -6   5   8      994.91      974.40     34.13 o 
  -5   5   8      785.85      800.15     28.68 o 
  -4   5   8      830.58      803.32     35.06 o 
  -3   5   8     1808.22     1698.57     38.03 o 
  -2   5   8      993.42      974.05     23.42 o 
  -1   5   8     2021.57     2095.76     45.45 o 
   0   5   8     1166.72     1028.77     24.13 o 
   1   5   8      216.86      182.78     14.34 o 
   2   5   8     6975.75     7130.71    157.32 o 
   3   5   8     3812.26     3805.45     78.79 o 
   4   5   8      368.12      361.37     11.03 o 
   5   5   8     3582.17     3025.91    148.33 o 
   6   5   8     2082.43     2118.90     58.63 o 
   7   5   8      523.01      446.05     19.31 o 
   8   5   8     1250.06     1225.76     48.61 o 
   9   5   8      563.83      524.48     22.62 o 
  10   5   8     2322.63     2183.30     72.26 o 
  11   5   8      615.40      583.68     25.18 o 
  12   5   8       26.64       33.65      6.92 o 
  -9   6   8      600.58      607.74     25.83 o 
  -8   6   8      460.52      458.00     20.64 o 
  -7   6   8      905.68      883.18     32.46 o 
  -6   6   8      364.75      345.31     16.13 o 
  -5   6   8      180.85      154.30      9.77 o 
  -4   6   8     2444.71     2373.92     71.40 o 
  -3   6   8     3370.24     3358.87     79.30 o 
  -2   6   8      127.81      113.65      5.54 o 
  -1   6   8     4205.32     4311.01     89.33 o 
   0   6   8       27.44       44.88      3.72 o 
   1   6   8      449.02      437.75     13.82 o 
   2   6   8     5850.47     5541.56    113.57 o 
   3   6   8      341.46      299.49     11.05 o 
   4   6   8     2276.22     2002.05     51.71 o 
   5   6   8      942.41      873.93     25.43 o 
   6   6   8       49.70       62.46      7.03 o 
   7   6   8      343.88      339.84     32.37 o 
   8   6   8      209.52      209.50     14.88 o 
   9   6   8     1524.07     1450.93     51.09 o 
  10   6   8     1147.19     1181.49     43.79 o 
  11   6   8        0.46        6.57      3.75 o 
  12   6   8      373.69      379.82     19.23 o 
  -8   7   8       13.13       20.42      4.20 o 
  -7   7   8      434.52      435.78     19.59 o 
  -6   7   8       87.52       92.17      8.10 o 
  -5   7   8      230.28      230.57     12.39 o 
  -4   7   8     2183.57     2162.04     53.68 o 
  -3   7   8      868.22      845.04     23.92 o 
  -2   7   8      342.64      334.71     12.11 o 
  -1   7   8      759.91      721.18     18.58 o 
   0   7   8      490.32      525.95     22.85 o 
   1   7   8      590.88      525.47     14.37 o 
   2   7   8     1390.40     1251.80     36.58 o 
   3   7   8     1019.88      997.24     28.50 o 
   4   7   8     3172.13     3118.20     78.26 o 
   5   7   8      318.09      306.08     16.28 o 
   6   7   8      795.26      795.82     30.91 o 
   7   7   8      282.71      266.57     14.51 o 
   8   7   8      465.47      441.62     20.44 o 
   9   7   8      947.63      923.73     35.45 o 
  10   7   8       12.28       20.05     15.08 o 
  11   7   8      392.30      341.62     17.99 o 
  12   7   8      535.29      586.97     26.49 o 
  -8   8   8      229.88      241.66     13.87 o 
  -7   8   8      397.85      417.09     21.30 o 
  -6   8   8       70.11       88.48     13.75 o 
  -5   8   8     1968.55     1963.05     61.70 o 
  -4   8   8     1219.47     1154.99     41.27 o 
  -3   8   8       35.02       47.08      4.84 o 
  -2   8   8      166.47      152.19      9.12 o 
  -1   8   8       53.58       59.19      4.31 o 
   0   8   8      904.12      862.64     21.57 o 
   1   8   8      146.33      112.19      7.75 o 
   2   8   8      179.01      174.89      9.74 o 
   3   8   8     3602.92     3556.27     88.92 o 
   4   8   8      352.66      325.36     12.94 o 
   5   8   8      208.85      219.22     15.22 o 
   6   8   8      535.50      519.47     39.79 o 
   7   8   8       72.32       75.99      8.48 o 
   8   8   8     1189.23     1163.37     43.13 o 
   9   8   8      475.70      516.33     23.58 o 
  10   8   8      190.11      193.32     12.46 o 
  11   8   8      906.29      915.62     36.76 o 
  -8   9   8      441.97      481.87     21.81 o 
  -7   9   8       71.21       91.80      8.07 o 
  -6   9   8      392.58      373.48     17.58 o 
  -5   9   8     1028.43     1011.37     29.09 o 
  -4   9   8        0.95        8.05      2.64 o 
  -3   9   8     1468.54     1440.70     38.10 o 
  -2   9   8     1829.25     1687.21     43.45 o 
  -1   9   8     1434.46     1493.28     48.45 o 
   0   9   8     1834.94     1770.02     47.64 o 
   1   9   8      130.18      125.12      7.56 o 
   2   9   8     1975.15     1949.56     60.75 o 
   3   9   8      544.08      534.53     18.66 o 
   4   9   8       45.40       56.57      6.19 o 
   5   9   8     3685.58     3795.77    153.15 o 
   6   9   8       64.56       85.06      7.21 o 
   7   9   8      978.43      905.77     48.32 o 
   8   9   8     1373.52     1305.27     55.58 o 
   9   9   8        4.56       10.74      4.60 o 
  10   9   8      231.47      250.27     14.87 o 
  -7  10   8      208.07      225.70     13.16 o 
  -6  10   8      273.25      263.62     14.12 o 
  -5  10   8      143.87      154.50     10.03 o 
  -4  10   8      941.16      878.21     43.87 o 
  -3  10   8      749.14      695.28     27.37 o 
  -2  10   8       46.22       64.12      7.78 o 
  -1  10   8      506.44      455.07     20.11 o 
   0  10   8       23.03       29.85      7.70 o 
   1  10   8      349.11      335.00     13.91 o 
   2  10   8     2531.26     2444.03     69.60 o 
   3  10   8       91.39       92.68      7.46 o 
   4  10   8     1264.96     1282.29     65.75 o 
   5  10   8      337.66      325.47     13.99 o 
   6  10   8       23.79       38.74      5.28 o 
   7  10   8     1308.99     1243.68     46.42 o 
   8  10   8       45.21       66.88      8.32 o 
   9  10   8      376.86      398.44     20.40 o 
  10  10   8      879.64      921.91     37.49 o 
  -6  11   8      347.75      288.30     22.37 o 
  -5  11   8        4.63       15.37      4.08 o 
  -4  11   8      551.23      512.28     22.76 o 
  -3  11   8      143.23      124.78     10.25 o 
  -2  11   8      718.95      682.16     27.59 o 
  -1  11   8      203.28      201.69     12.29 o 
   0  11   8      140.64      150.20     10.48 o 
   1  11   8     1539.93     1500.38     50.30 o 
   2  11   8     1042.84     1000.94     37.00 o 
   3  11   8      343.21      330.53     14.46 o 
   4  11   8      720.85      700.60     40.58 o 
   5  11   8       68.48       89.99      7.46 o 
   6  11   8      145.38      159.35      9.29 o 
   7  11   8      407.77      390.69     29.65 o 
   8  11   8      194.05      206.00     13.43 o 
   9  11   8      609.80      620.49     28.34 o 
  -5  12   8      199.59      220.25     19.41 o 
  -4  12   8      340.26      299.51     27.34 o 
  -3  12   8      105.03      124.46     12.01 o 
  -2  12   8      628.86      539.10     44.43 o 
  -1  12   8       28.86       41.36      6.38 o 
   0  12   8      765.50      752.57     30.27 o 
   1  12   8      509.74      476.80     29.63 o 
   2  12   8        6.44       15.31      4.38 o 
   3  12   8     1305.62     1314.30     68.21 o 
   4  12   8      921.83      909.44     29.90 o 
   5  12   8       81.68       91.51      9.13 o 
   6  12   8      258.58      285.89     13.53 o 
   7  12   8        8.65       13.40      6.39 o 
   8  12   8      595.84      612.40     28.32 o 
  -4  13   8        0.91       15.23      4.25 o 
  -3  13   8      544.87      502.05     23.72 o 
  -2  13   8      350.33      310.68     17.20 o 
  -1  13   8      177.48      188.48     12.69 o 
   0  13   8      546.60      530.39     24.31 o 
   1  13   8       36.52       33.46      5.78 o 
   2  13   8      495.50      478.33     31.49 o 
   3  13   8      440.51      420.56     17.66 o 
   4  13   8       19.36       35.09      5.23 o 
   5  13   8     1207.07     1200.12     37.88 o 
   6  13   8       51.89       68.12      7.44 o 
  -2  14   8       47.62       74.92      9.44 o 
  -1  14   8      733.85      730.83     31.42 o 
   0  14   8      169.12      182.61     12.78 o 
   1  14   8       21.78       22.39      5.54 o 
   2  14   8      403.76      394.42     30.03 o 
   3  14   8        5.02       15.74      4.60 o 
   4  14   8      453.88      454.62     24.80 o 
   0 -10   9      411.53      416.32     32.75 o 
   1 -10   9      437.30      465.50     34.81 o 
   6 -10   9     1091.71     1034.10     54.12 o 
  -2  -9   9       19.92       32.48     11.71 o 
  -1  -9   9     1231.27     1309.59     50.84 o 
   0  -9   9      755.79      769.09     50.21 o 
   1  -9   9        4.03       18.12      5.84 o 
   2  -9   9      409.24      415.19     31.16 o 
   4  -9   9      706.64      700.87     37.60 o 
   5  -9   9      658.64      667.19     36.67 o 
   6  -9   9       11.90       13.20      3.51 o 
   7  -9   9     1454.30     1347.54     46.22 o 
   8  -9   9      250.09      241.82     13.89 o 
  -3  -8   9       43.29       61.43      8.47 o 
  -2  -8   9      281.03      286.73     16.81 o 
  -1  -8   9     1286.71     1304.58     49.61 o 
   0  -8   9        0.16        9.72      3.02 o 
   1  -8   9      794.45      807.36     50.87 o 
   2  -8   9      275.89      284.50     21.98 o 
   3  -8   9      262.08      269.33     16.64 o 
   4  -8   9      578.60      596.51     33.25 o 
   5  -8   9       90.34      101.62      8.02 o 
   6  -8   9      500.18      501.49     21.47 o 
   7  -8   9     1802.21     1830.15     59.13 o 
   8  -8   9      215.15      223.49     12.95 o 
   9  -8   9      280.25      272.98     14.84 o 
  -5  -7   9      711.56      741.02     52.20 o 
  -4  -7   9      338.87      330.57     18.78 o 
  -3  -7   9       68.12       88.74      9.74 o 
  -2  -7   9      676.69      641.44     51.78 o 
  -1  -7   9      414.69      385.08     19.76 o 
   0  -7   9      308.93      324.13     13.58 o 
   1  -7   9      464.59      476.64     21.73 o 
   2  -7   9       51.68       56.24      7.12 o 
   3  -7   9      428.47      391.15     18.62 o 
   4  -7   9      464.10      449.63     16.27 o 
   5  -7   9       15.22       24.19      4.52 o 
   6  -7   9     1947.48     1900.70     60.01 o 
   7  -7   9      361.14      347.27     22.33 o 
   8  -7   9      500.97      509.62     21.74 o 
   9  -7   9      279.35      290.87     15.19 o 
  10  -7   9        0.99       12.71      3.59 o 
  -5  -6   9      780.69      788.75     33.79 o 
  -4  -6   9      161.72      155.09     11.29 o 
  -3  -6   9      608.39      572.68     52.18 o 
  -2  -6   9      543.05      550.88     19.74 o 
  -1  -6   9       10.50       24.84      4.14 o 
   0  -6   9      487.41      429.88     18.02 o 
   1  -6   9       90.79       96.57      9.24 o 
   2  -6   9     2039.87     1924.54     73.82 o 
   3  -6   9      572.32      517.65     22.92 o 
   4  -6   9       15.13       23.50      4.20 o 
   5  -6   9      831.12      801.87     24.78 o 
   6  -6   9      556.37      596.18     23.38 o 
   7  -6   9      821.13      820.68     29.96 o 
   8  -6   9     1021.26      977.16     34.77 o 
   9  -6   9        1.55       10.60      3.13 o 
  10  -6   9      509.25      460.80     20.66 o 
  11  -6   9      415.72      377.07     19.26 o 
  -6  -5   9     1078.48     1102.82     74.28 o 
  -5  -5   9       11.82       30.35      8.08 o 
  -4  -5   9      888.66      840.02     53.43 o 
  -3  -5   9     1216.07     1173.82     45.34 o 
  -2  -5   9      441.90      419.20     15.84 o 
  -1  -5   9     2329.61     2142.74     71.81 o 
   0  -5   9      163.30      163.25      8.97 o 
   1  -5   9     1107.87     1019.63     43.70 o 
   2  -5   9     2837.46     2555.11    109.69 o 
   3  -5   9       58.67       81.90      6.00 o 
   4  -5   9     2207.25     2282.96     67.10 o 
   5  -5   9     3047.12     2936.20     94.01 o 
   6  -5   9      865.04      855.53     49.56 o 
   7  -5   9     3220.58     3162.14     93.48 o 
   8  -5   9      494.23      473.49     19.92 o 
   9  -5   9       56.11       69.95      7.60 o 
  10  -5   9      935.44      914.28     35.74 o 
  11  -5   9       31.63       39.94      7.18 o 
  -7  -4   9       54.84       70.61     14.14 o 
  -6  -4   9      263.48      255.09     11.99 o 
  -5  -4   9      326.86      304.18     13.27 o 
  -4  -4   9     1668.08     1492.65     47.72 o 
  -3  -4   9     1781.56     1720.69     47.22 o 
  -2  -4   9     2607.68     2462.29     64.38 o 
  -1  -4   9      552.33      557.08     23.30 o 
   0  -4   9       88.62       82.89      6.16 o 
   1  -4   9     1747.79     1690.32     51.06 o 
   2  -4   9      253.85      237.28     13.67 o 
   3  -4   9      487.01      460.63     15.64 o 
   4  -4   9     4411.12     4274.18    104.66 o 
   5  -4   9       80.34       89.40      8.52 o 
   6  -4   9       18.34       26.91      4.22 o 
   7  -4   9      891.94      847.42     29.89 o 
   8  -4   9      127.34      136.66      8.77 o 
   9  -4   9      823.27      763.30     28.33 o 
  10  -4   9      435.04      410.75     18.36 o 
  11  -4   9      818.05      808.30     30.61 o 
  12  -4   9      412.10      396.56     18.69 o 
  -7  -3   9      199.65      206.57     31.91 o 
  -6  -3   9       84.56      103.12      8.90 o 
  -5  -3   9      803.30      815.32     35.49 o 
  -4  -3   9      519.97      523.67     49.51 o 
  -3  -3   9       13.15       15.43      3.87 o 
  -2  -3   9     2394.49     2203.02     75.37 o 
  -1  -3   9      977.80      856.01     56.21 o 
   0  -3   9      371.89      361.46     13.47 o 
   1  -3   9      669.75      622.11     19.54 o 
   2  -3   9       77.40       75.28      4.07 o 
   3  -3   9     2291.66     2182.34     71.45 o 
   4  -3   9     1749.03     1727.70     45.53 o 
   5  -3   9       34.21       47.53      5.62 o 
   6  -3   9     2351.09     2096.70     54.12 o 
   7  -3   9       67.47       79.38      6.85 o 
   8  -3   9      442.85      427.58     17.95 o 
   9  -3   9     1231.14     1100.03     64.33 o 
  10  -3   9       25.23       37.97      5.60 o 
  11  -3   9      890.95      881.78     32.18 o 
  12  -3   9       42.18       57.69      7.06 o 
  -8  -2   9      102.96      123.13      8.83 o 
  -7  -2   9      296.84      303.67     14.63 o 
  -6  -2   9      667.09      684.41     41.08 o 
  -5  -2   9     1159.42     1171.53     34.15 o 
  -4  -2   9        6.61       11.70      2.96 o 
  -3  -2   9     2282.33     2126.18     55.87 o 
  -2  -2   9     3186.85     3199.68    110.75 o 
  -1  -2   9      101.85      110.09      9.94 o 
   0  -2   9     2991.94     2672.83    118.69 o 
   1  -2   9        4.20       10.14      2.36 o 
   2  -2   9     1811.98     1783.95     42.92 o 
   3  -2   9     2620.13     2480.32     62.13 o 
   4  -2   9      160.71      158.54      7.56 o 
   5  -2   9      435.90      381.42     13.44 o 
   6  -2   9     1268.05     1207.98     33.43 o 
   7  -2   9      993.52      913.84     36.50 o 
   8  -2   9     1541.17     1475.46     40.53 o 
   9  -2   9      124.12      116.83      8.05 o 
  10  -2   9     1195.43     1154.37     42.64 o 
  11  -2   9      825.18      750.15     28.08 o 
  12  -2   9      140.17      135.78      9.01 o 
  13  -2   9      394.80      427.03     19.29 o 
  -8  -1   9      143.18      139.42      9.56 o 
  -7  -1   9        2.35       12.12      2.88 o 
  -6  -1   9     2076.49     2040.64     57.85 o 
  -5  -1   9      247.98      257.97     11.25 o 
  -4  -1   9        4.68       11.18      4.12 o 
  -3  -1   9     3041.09     2886.15     72.77 o 
  -2  -1   9       30.61       34.82      4.17 o 
  -1  -1   9     4763.99     4765.54    135.12 o 
   0  -1   9      822.02      755.57     22.06 o 
   2  -1   9     4652.96     4450.21    108.04 o 
   3  -1   9     1466.52     1517.43     52.06 o 
   4  -1   9      619.39      549.38     23.07 o 
   5  -1   9     1476.91     1329.23     46.52 o 
   6  -1   9     1040.88      998.11     36.30 o 
   7  -1   9     2761.63     2608.26     76.36 o 
   8  -1   9        3.01       12.20      3.05 o 
   9  -1   9      151.34      183.61     12.17 o 
  10  -1   9     3045.77     2893.79     85.71 o 
  11  -1   9        8.72       14.35      8.25 o 
  12  -1   9      871.50      897.49     43.45 o 
  13  -1   9      551.02      573.14     23.48 o 
  -8   0   9       52.07       58.66      6.98 o 
  -7   0   9     1196.51     1189.93     40.91 o 
  -6   0   9      850.60      891.70     44.17 o 
  -5   0   9      235.16      219.33      9.96 o 
  -4   0   9     1130.33     1147.50     54.29 o 
  -3   0   9     1874.82     1809.85     76.66 o 
  -2   0   9     3018.03     2752.72    108.23 o 
  -1   0   9     1621.30     1543.37     47.12 o 
   0   0   9       10.45       14.73      2.56 o 
   1   0   9     4435.62     4371.69     89.30 o 
   2   0   9      995.54      867.48     20.23 o 
   3   0   9      693.72      604.17     18.23 o 
   4   0   9     4194.13     4120.74    100.67 o 
   5   0   9       12.72       13.99      2.84 o 
   6   0   9      831.01      829.98     28.72 o 
   7   0   9     2590.68     2540.94     64.01 o 
   8   0   9      117.38      126.81      6.89 o 
   9   0   9     2578.34     2481.06     63.75 o 
  10   0   9      803.65      737.01     49.99 o 
  11   0   9      420.83      412.33     17.61 o 
  12   0   9      368.82      373.38     23.86 o 
  13   0   9       25.72       43.25      5.77 o 
  -8   1   9       74.77       87.01      9.31 o 
  -7   1   9     1007.86      987.78     35.21 o 
  -6   1   9      148.79      133.43      7.55 o 
  -5   1   9       77.61       78.63      6.18 o 
  -4   1   9     2482.54     2481.64     64.13 o 
  -3   1   9      952.80      964.39     32.63 o 
  -2   1   9     2062.24     1992.61     51.32 o 
  -1   1   9       42.77       42.62      4.16 o 
   0   1   9     1025.02      978.82     27.36 o 
   1   1   9       18.24       17.51      1.83 o 
   2   1   9       13.36       24.76      2.11 o 
   3   1   9     5839.26     5719.52    136.98 o 
   4   1   9      977.48      944.49     26.43 o 
   5   1   9       21.95       23.70      3.34 o 
   6   1   9     1014.66      921.38     26.20 o 
   7   1   9       23.39       26.94      3.76 o 
   8   1   9      355.35      363.89     13.21 o 
   9   1   9     2120.07     1964.27     51.30 o 
  10   1   9        8.03       26.07      5.73 o 
  11   1   9      714.17      739.86     37.63 o 
  12   1   9       32.51       48.78      5.94 o 
  13   1   9      290.28      311.17     19.01 o 
  -8   2   9      460.30      448.62     33.02 o 
  -7   2   9      113.25      136.86     16.11 o 
  -6   2   9      701.79      677.52     25.83 o 
  -5   2   9       74.55       89.57      6.38 o 
  -4   2   9      814.89      805.12     24.81 o 
  -3   2   9     3671.68     3472.31    108.10 o 
  -2   2   9     2405.95     2351.23     83.81 o 
  -1   2   9      710.64      718.04     36.12 o 
   0   2   9     3893.81     3676.94     76.40 o 
   1   2   9      509.63      482.21     14.01 o 
   2   2   9     1382.29     1233.86     27.57 o 
   3   2   9     5599.39     5345.69    175.08 o 
   4   2   9      817.52      814.24     23.20 o 
   5   2   9     4990.71     4873.27    117.98 o 
   6   2   9      429.03      368.56     20.33 o 
   7   2   9     1086.15     1022.57     28.73 o 
   8   2   9     2689.99     2547.11     64.45 o 
   9   2   9      347.59      309.58     11.96 o 
  10   2   9      791.83      788.42     24.22 o 
  11   2   9      343.19      337.19     18.63 o 
  12   2   9       76.21       93.68      9.52 o 
  13   2   9      353.98      325.70     22.43 o 
  -8   3   9      241.51      244.33     13.56 o 
  -7   3   9       20.03       39.05      5.68 o 
  -6   3   9     1441.90     1444.90     52.99 o 
  -5   3   9        6.48       15.30      3.98 o 
  -4   3   9      118.23      114.24      7.05 o 
  -3   3   9     4364.41     4333.56    106.45 o 
  -2   3   9      143.96      130.64      7.03 o 
  -1   3   9     5540.22     5441.04    111.02 o 
   0   3   9     2617.36     2734.75     57.75 o 
   1   3   9      741.51      687.09     16.71 o 
   2   3   9     4303.27     3973.14     81.73 o 
   3   3   9      256.58      236.68      9.28 o 
   4   3   9     2200.25     2083.54     52.95 o 
   5   3   9     3057.60     2982.42     73.88 o 
   6   3   9      523.15      477.54     15.39 o 
   7   3   9     3260.49     3176.50     89.89 o 
   8   3   9     2048.03     1802.71     66.16 o 
   9   3   9      179.88      203.45      9.12 o 
  10   3   9     2624.45     2572.53     89.30 o 
  11   3   9        5.26        8.47      3.17 o 
  12   3   9      319.30      356.26     22.70 o 
  13   3   9      114.39      110.80     11.02 o 
  -8   4   9        0.19       16.81      3.22 o 
  -7   4   9      303.66      308.67     21.70 o 
  -6   4   9      945.24      879.47     31.85 o 
  -5   4   9        8.91       13.52      5.23 o 
  -4   4   9      663.03      622.38     23.42 o 
  -3   4   9      117.21      106.07      6.63 o 
  -2   4   9     3116.44     3182.54     79.57 o 
  -1   4   9     5454.91     5489.48    112.96 o 
   0   4   9        5.15        6.69      1.92 o 
   1   4   9     1735.97     1543.23     34.06 o 
   2   4   9     2602.87     2619.14     55.36 o 
   3   4   9     1142.68     1143.86     29.11 o 
   4   4   9     1193.97     1077.40     29.49 o 
   5   4   9        8.85       15.90      2.87 o 
   6   4   9     2261.97     2141.49     54.31 o 
   7   4   9      983.61      914.43     26.21 o 
   8   4   9        2.90        9.68      2.37 o 
   9   4   9       35.85       54.95      7.22 o 
  10   4   9      121.13      113.46      8.85 o 
  11   4   9      541.85      517.25     23.10 o 
  12   4   9      610.31      624.51     26.94 o 
  13   4   9       11.21       35.77      7.86 o 
  -8   5   9       54.52       80.63      9.62 o 
  -7   5   9     1039.49     1035.14     37.10 o 
  -6   5   9       70.69       76.05      7.79 o 
  -5   5   9       28.80       39.71      5.87 o 
  -4   5   9      289.51      317.82     14.83 o 
  -3   5   9      127.78      108.11      6.62 o 
  -2   5   9     2967.39     3114.84     66.41 o 
  -1   5   9     1003.39     1040.95     24.86 o 
   0   5   9      961.49      874.45     22.57 o 
   1   5   9     4243.40     4231.60     87.25 o 
   2   5   9       71.56       61.42      6.28 o 
   3   5   9      835.17      773.73     18.88 o 
   4   5   9     1573.22     1411.23     56.11 o 
   5   5   9      650.40      627.65     22.98 o 
   6   5   9     2160.32     2060.59     52.41 o 
   7   5   9      142.60      137.17      9.30 o 
   8   5   9      844.61      854.93     32.81 o 
   9   5   9      430.08      378.07     18.42 o 
  10   5   9      358.11      334.15     16.96 o 
  11   5   9     1640.33     1520.46     53.82 o 
  12   5   9      230.06      239.14     14.16 o 
  -8   6   9      565.76      590.69     25.14 o 
  -7   6   9        0.83       10.09      3.25 o 
  -6   6   9      188.84      201.71     14.58 o 
  -5   6   9     1492.34     1447.10     47.32 o 
  -4   6   9      946.55      945.49     32.92 o 
  -3   6   9     3380.33     3353.82     97.89 o 
  -2   6   9     1560.80     1498.19     34.36 o 
  -1   6   9      519.83      519.48     14.41 o 
   0   6   9      988.16      889.04     21.87 o 
   1   6   9     1459.53     1519.36     37.57 o 
   2   6   9     1243.18     1171.78     27.30 o 
   3   6   9     1145.75     1025.03     30.65 o 
   4   6   9     1152.14     1119.49     29.37 o 
   5   6   9     3659.77     3487.25    108.78 o 
   6   6   9      578.22      517.01     21.88 o 
   7   6   9       49.30       55.70      7.65 o 
   8   6   9     1971.89     1873.90     63.35 o 
   9   6   9       57.88       66.71      7.99 o 
  10   6   9      381.99      410.19     19.76 o 
  11   6   9      152.22      187.11     12.09 o 
  12   6   9      255.58      268.28     15.48 o 
  -8   7   9      232.54      224.82     19.11 o 
  -7   7   9      134.27      163.37     10.65 o 
  -6   7   9     1120.02     1099.40     38.56 o 
  -5   7   9      114.27      142.90      9.55 o 
  -4   7   9       39.60       49.63      6.50 o 
  -3   7   9     3408.04     3426.40     81.50 o 
  -2   7   9        7.50       14.25      4.57 o 
  -1   7   9     1541.82     1474.98     39.92 o 
   0   7   9     1520.42     1574.14     42.14 o 
   1   7   9       56.73       65.77      4.66 o 
   2   7   9     3635.19     3504.70     73.71 o 
   3   7   9       19.46       23.09      3.76 o 
   4   7   9     3317.28     3414.67     94.41 o 
   5   7   9     1948.57     1817.33     60.72 o 
   6   7   9      380.79      353.30     17.40 o 
   7   7   9     2035.42     1937.70     89.71 o 
   8   7   9      481.56      454.32     21.16 o 
   9   7   9       65.39       74.73      8.54 o 
  10   7   9      559.73      559.26     46.52 o 
  11   7   9      100.95      109.16      9.33 o 
  -7   8   9      474.75      484.25     21.53 o 
  -6   8   9      224.67      213.68     12.35 o 
  -5   8   9       73.09       90.35      7.93 o 
  -4   8   9      851.52      786.66     28.98 o 
  -3   8   9      293.64      300.42     18.91 o 
  -2   8   9      485.35      471.07     20.06 o 
  -1   8   9      940.11      895.75     38.63 o 
   0   8   9        0.07        3.10      2.33 o 
   1   8   9     1660.26     1620.24     55.25 o 
   2   8   9      846.52      793.90     24.39 o 
   3   8   9      741.22      663.17     21.29 o 
   4   8   9      519.25      494.22     17.22 o 
   5   8   9        5.47       21.05      4.97 o 
   6   8   9     1759.64     1684.87     58.10 o 
   7   8   9     1819.47     1635.06     71.96 o 
   8   8   9       10.93       18.32     11.75 o 
   9   8   9      669.67      673.44     29.17 o 
  10   8   9      194.84      189.03     12.52 o 
  11   8   9      482.08      514.64     30.81 o 
  -7   9   9      162.63      185.87     11.84 o 
  -6   9   9       29.82       41.77      6.21 o 
  -5   9   9      120.51      123.26      9.05 o 
  -4   9   9      794.93      774.72     31.73 o 
  -3   9   9       34.30       37.54      4.58 o 
  -2   9   9     1117.02     1098.63     30.41 o 
  -1   9   9      730.40      648.30     25.47 o 
   0   9   9      143.45      147.62     11.61 o 
   1   9   9      980.62      915.09     28.68 o 
   2   9   9        3.04        2.56      2.74 o 
   3   9   9      426.21      368.24     14.48 o 
   4   9   9     1053.13      964.95     40.07 o 
   5   9   9     1660.50     1501.44     52.94 o 
   6   9   9     1108.16     1023.94     39.02 o 
   7   9   9      182.64      155.73     12.39 o 
   8   9   9      252.10      271.12     15.68 o 
   9   9   9      135.70      145.55     10.67 o 
  10   9   9       63.02       81.47      9.44 o 
  -6  10   9      178.18      198.35     12.08 o 
  -5  10   9      521.66      481.39     34.26 o 
  -4  10   9       34.73       46.03      6.56 o 
  -3  10   9      568.21      561.15     23.37 o 
  -2  10   9      181.51      159.18     10.51 o 
  -1  10   9       92.61      112.86      9.34 o 
   0  10   9      954.71      845.29     31.19 o 
   1  10   9      139.90      154.49      9.47 o 
   2  10   9     4905.59     4786.71    188.83 o 
   3  10   9     1315.22     1284.78     37.47 o 
   4  10   9        8.96       15.52      3.46 o 
   5  10   9     1202.51     1208.14     63.46 o 
   6  10   9      569.51      541.12     34.91 o 
   7  10   9      439.24      438.72     21.44 o 
   8  10   9      626.21      595.13     26.84 o 
   9  10   9        8.57       48.18      9.13 o 
  10  10   9      645.10      682.85     30.44 o 
  -6  11   9      330.23      282.69     22.17 o 
  -5  11   9        6.20       11.68      4.91 o 
  -4  11   9      280.28      291.75     24.34 o 
  -3  11   9     1769.02     1663.79     55.33 o 
  -2  11   9       46.49       71.56      9.89 o 
  -1  11   9      463.43      417.19     43.65 o 
   0  11   9     1573.03     1417.61     47.83 o 
   1  11   9      254.66      264.53     14.57 o 
   2  11   9     1263.10     1179.35     35.26 o 
   3  11   9      256.60      241.92     16.30 o 
   4  11   9      321.04      312.78     13.96 o 
   5  11   9      561.66      526.09     25.52 o 
   6  11   9        4.22       12.94      3.44 o 
   7  11   9      933.89      929.97     37.70 o 
   8  11   9       94.45      117.64     16.39 o 
   9  11   9       70.43       83.04     15.25 o 
  -5  12   9       68.18       84.83      9.23 o 
  -4  12   9      609.16      598.67     50.87 o 
  -3  12   9      118.20      126.68     10.29 o 
  -2  12   9      254.05      260.59     14.95 o 
  -1  12   9      254.50      222.27     14.09 o 
   0  12   9       13.46       24.22      8.99 o 
   1  12   9      441.20      442.94     20.82 o 
   2  12   9      377.66      330.66     17.26 o 
   3  12   9      395.85      393.08     16.45 o 
   4  12   9      845.59      827.55     36.10 o 
   5  12   9        5.50       14.94      3.27 o 
   6  12   9      243.69      251.15     15.37 o 
   7  12   9      204.71      225.91     14.71 o 
   8  12   9       86.53      118.55     12.20 o 
  -3  13   9      104.51      120.74     12.71 o 
  -2  13   9      201.33      222.93     14.19 o 
  -1  13   9      313.43      283.38     16.04 o 
   0  13   9      116.81      130.10     10.70 o 
   1  13   9      549.17      515.44     32.74 o 
   2  13   9       18.59       29.15      5.97 o 
   3  13   9      359.12      340.32     18.21 o 
   4  13   9      197.30      221.08     11.68 o 
   5  13   9      265.45      260.23     13.08 o 
   6  13   9      333.16      333.89     22.63 o 
  -1  14   9        6.87       25.76      6.19 o 
   0  14   9      680.32      683.73     29.82 o 
   1  14   9      137.29      123.41     10.99 o 
   2  14   9      311.59      310.33     17.66 o 
   3  14   9       72.42      108.71     18.32 o 
   4  14   9       10.31       18.16      4.84 o 
   0  -9  10      644.69      621.83     43.97 o 
   1  -9  10      225.60      249.67     23.46 o 
   2  -9  10      102.93       99.72     13.01 o 
   5  -9  10     1082.44     1103.22     55.22 o 
   6  -9  10       17.15       46.72      9.03 o 
   7  -9  10      512.98      521.95     22.82 o 
  -2  -8  10       14.67       20.67      4.75 o 
  -1  -8  10     1474.35     1483.70     85.68 o 
   0  -8  10      562.95      502.60     37.40 o 
   1  -8  10       98.26      110.34     14.24 o 
   2  -8  10     1411.23     1431.37     51.57 o 
   3  -8  10       60.13       68.42      8.19 o 
   4  -8  10      329.99      297.03     20.71 o 
   5  -8  10     1253.33     1226.33     59.33 o 
   6  -8  10     1047.44     1035.87     59.20 o 
   7  -8  10      906.39      852.13     32.20 o 
   8  -8  10      252.77      272.84     14.89 o 
  -3  -7  10        2.48        7.96      2.77 o 
  -2  -7  10      472.54      525.62     25.22 o 
  -1  -7  10      725.44      737.23     31.81 o 
   0  -7  10      103.26      125.02      9.59 o 
   1  -7  10     1674.18     1641.79     81.03 o 
   2  -7  10      401.06      416.21     25.45 o 
   3  -7  10      329.52      305.87     16.16 o 
   4  -7  10     1250.49     1209.28     76.47 o 
   5  -7  10       99.86      103.77      8.01 o 
   6  -7  10     2115.33     2053.12     64.62 o 
   7  -7  10      213.38      236.97     13.01 o 
   8  -7  10       13.04       36.27      5.72 o 
   9  -7  10      594.16      593.39     24.92 o 
  10  -7  10      296.85      290.79     15.51 o 
  -4  -6  10      207.22      226.20     14.34 o 
  -3  -6  10      266.98      273.28     15.94 o 
  -2  -6  10      389.32      378.56     15.51 o 
  -1  -6  10      239.61      250.04     11.67 o 
   0  -6  10     1907.15     1836.53     84.65 o 
   1  -6  10     1971.10     1924.63     66.25 o 
   2  -6  10        5.30       15.79      4.22 o 
   3  -6  10      831.56      753.24     33.71 o 
   4  -6  10      412.15      410.27     19.71 o 
   5  -6  10     1144.41     1156.72     38.98 o 
   6  -6  10     2146.12     2105.98     65.38 o 
   7  -6  10       24.60       40.74      6.11 o 
   8  -6  10      501.19      496.26     21.14 o 
   9  -6  10      335.55      314.80     15.83 o 
  10  -6  10       14.55       23.72      4.54 o 
  -5  -5  10      148.25      176.14     12.23 o 
  -4  -5  10        1.48        7.51      4.16 o 
  -3  -5  10      223.85      220.56     12.68 o 
  -2  -5  10     1571.01     1415.00     40.58 o 
  -1  -5  10      279.92      299.36     12.95 o 
   0  -5  10      707.09      699.11     23.90 o 
   1  -5  10      697.43      637.57     56.59 o 
   2  -5  10      299.88      299.81     16.63 o 
   3  -5  10       65.68       73.59      8.73 o 
   4  -5  10        2.35        8.01      2.60 o 
   5  -5  10     6347.34     6222.59    150.96 o 
   6  -5  10      876.32      879.87     26.78 o 
   7  -5  10      139.14      143.27      9.36 o 
   8  -5  10      473.80      465.10     20.00 o 
   9  -5  10       96.80      105.14      7.98 o 
  10  -5  10      180.36      173.86     10.98 o 
  11  -5  10       50.55       53.58      7.14 o 
  -6  -4  10      152.78      154.39      9.05 o 
  -5  -4  10       23.47       42.30      5.33 o 
  -4  -4  10      883.41      819.38     26.92 o 
  -3  -4  10     1172.92     1156.40     34.46 o 
  -2  -4  10      318.79      304.28     19.50 o 
  -1  -4  10     3120.59     2941.20    112.28 o 
   0  -4  10     1619.28     1579.40     43.57 o 
   1  -4  10      164.46      151.20     11.25 o 
   2  -4  10     2321.93     2159.03     72.12 o 
   3  -4  10      178.67      150.71     10.78 o 
   4  -4  10     3100.75     2952.56    103.97 o 
   5  -4  10     2455.17     2487.77     64.14 o 
   6  -4  10     1331.85     1348.26     37.83 o 
   7  -4  10     1298.22     1259.34     45.16 o 
   8  -4  10      745.14      713.94     32.42 o 
   9  -4  10      409.09      395.54     17.77 o 
  10  -4  10     1073.21     1024.57     36.45 o 
  11  -4  10       35.82       55.05      7.01 o 
  12  -4  10      668.55      661.63     26.77 o 
  -6  -3  10       74.20       85.25     10.22 o 
  -5  -3  10      479.78      523.23     19.44 o 
  -4  -3  10      599.80      621.31     38.59 o 
  -3  -3  10      507.45      458.46     19.80 o 
  -2  -3  10     2077.69     1848.66     89.76 o 
  -1  -3  10     4397.48     4153.83    103.03 o 
   0  -3  10        4.07        6.34      2.57 o 
   1  -3  10     1486.17     1310.74    104.10 o 
   2  -3  10     1669.68     1603.00     75.16 o 
   3  -3  10       13.68       19.57      3.39 o 
   4  -3  10     2878.65     2684.18     67.87 o 
   5  -3  10       82.53       83.42      6.12 o 
   6  -3  10     4894.91     4920.48    120.88 o 
   7  -3  10      661.14      623.14     20.42 o 
   8  -3  10        1.12        5.24      2.86 o 
   9  -3  10     1170.94     1123.14     38.29 o 
  10  -3  10      152.65      175.34     11.70 o 
  11  -3  10      673.89      679.97     26.67 o 
  12  -3  10      391.45      352.61     17.08 o 
  -7  -2  10      686.30      676.04     23.43 o 
  -6  -2  10       27.76       46.16      5.26 o 
  -5  -2  10      529.63      522.04     28.33 o 
  -4  -2  10      867.50      844.85     34.05 o 
  -3  -2  10      351.40      348.45     13.63 o 
  -2  -2  10      838.44      819.97     25.14 o 
  -1  -2  10      255.35      240.64     29.47 o 
   0  -2  10     1243.48     1145.85     32.53 o 
   1  -2  10     1091.20     1017.13     39.33 o 
   2  -2  10       56.55       54.61      8.45 o 
   3  -2  10     1325.43     1343.72     55.57 o 
   4  -2  10     1217.38     1179.69     32.74 o 
   5  -2  10     1244.12     1200.73     33.59 o 
   6  -2  10     3013.73     2804.77     71.08 o 
   7  -2  10        7.85       10.05      2.77 o 
   8  -2  10      913.29      902.64     27.36 o 
   9  -2  10     1076.44     1013.42     34.77 o 
  10  -2  10      133.18      137.55      9.00 o 
  11  -2  10      737.38      723.10     43.50 o 
  12  -2  10       66.49       78.99     12.97 o 
  -7  -1  10      178.81      186.85     11.31 o 
  -6  -1  10      317.82      313.22     13.35 o 
  -5  -1  10      699.41      713.00     36.12 o 
  -4  -1  10      158.88      154.29      8.27 o 
  -3  -1  10      769.13      769.48     24.14 o 
  -2  -1  10      140.97      138.53      7.51 o 
  -1  -1  10      196.53      185.66      8.57 o 
   0  -1  10     1656.87     1424.17     38.35 o 
   1  -1  10      248.97      247.69     10.38 o 
   2  -1  10     2191.36     2281.60     57.94 o 
   3  -1  10     2072.12     1841.96    141.66 o 
   4  -1  10       39.54       53.41      7.30 o 
   5  -1  10     5368.10     5127.60    158.65 o 
   6  -1  10       19.11       19.90      3.57 o 
   7  -1  10      679.30      641.14     20.50 o 
   8  -1  10     1143.06     1065.87     30.85 o 
   9  -1  10       39.08       60.80      5.77 o 
  10  -1  10     1108.19     1017.75     41.16 o 
  11  -1  10      457.94      437.52     18.79 o 
  12  -1  10      132.43      147.16      9.50 o 
  -7   0  10       36.63       63.00      7.19 o 
  -6   0  10      666.25      656.29     38.12 o 
  -5   0  10       61.65       71.66      6.32 o 
  -4   0  10     2294.89     2235.78     76.08 o 
  -3   0  10     2348.50     2214.11     64.21 o 
  -2   0  10      215.71      221.00     14.96 o 
  -1   0  10     1816.37     1708.23     45.57 o 
   0   0  10     2030.36     2011.71     52.12 o 
   1   0  10      809.62      724.54     42.15 o 
   2   0  10     4541.22     4513.74    127.62 o 
   3   0  10       28.33       30.89      3.73 o 
   4   0  10     3708.95     3673.39     90.53 o 
   5   0  10     7622.22     7366.61    272.25 o 
   6   0  10      145.87      137.18      7.15 o 
   7   0  10     4933.06     4830.28    117.27 o 
   8   0  10      683.84      647.39     26.52 o 
   9   0  10     1528.30     1377.45     38.08 o 
  10   0  10     1354.61     1280.51     89.08 o 
  11   0  10       45.38       55.53      6.29 o 
  12   0  10      303.48      333.38     30.76 o 
  13   0  10      401.39      426.52     33.71 o 
  -8   1  10       91.78       98.53     12.59 o 
  -7   1  10      948.59      975.55     51.55 o 
  -6   1  10      115.76      111.30      8.04 o 
  -5   1  10      234.39      252.50     11.88 o 
  -4   1  10     2693.58     2718.16     91.35 o 
  -3   1  10      361.62      354.61     13.72 o 
  -2   1  10     1737.44     1582.09     46.26 o 
  -1   1  10      486.49      460.84     19.21 o 
   0   1  10      571.44      540.13     19.60 o 
   1   1  10     1355.25     1262.42     31.51 o 
   2   1  10     1499.88     1381.62     47.87 o 
   3   1  10     2613.42     2567.78     74.41 o 
   4   1  10     6001.52     5591.07    143.15 o 
   5   1  10      525.25      570.16     22.68 o 
   6   1  10     2521.11     2279.73     58.20 o 
   7   1  10      219.43      193.03      8.68 o 
   8   1  10        2.24        6.24      3.85 o 
   9   1  10     3483.67     3221.35     80.57 o 
  10   1  10      296.46      302.09     12.21 o 
  11   1  10      160.16      153.27     12.91 o 
  12   1  10      511.94      529.60     22.48 o 
  13   1  10        7.14       14.66      3.20 o 
  -8   2  10      236.07      225.13     13.19 o 
  -7   2  10      389.92      410.49     18.81 o 
  -6   2  10        0.14        2.60      1.98 o 
  -5   2  10      149.54      143.12      7.93 o 
  -4   2  10      826.24      772.14     24.15 o 
  -3   2  10     1435.76     1398.24     38.77 o 
  -2   2  10     2141.65     2056.94     53.67 o 
  -1   2  10      572.96      542.24     36.84 o 
   0   2  10     1213.62     1096.76     64.41 o 
   1   2  10     1388.34     1297.38     42.10 o 
   2   2  10      182.81      166.04      7.58 o 
   3   2  10     5714.70     5304.00    174.90 o 
   4   2  10     2328.90     2284.21     58.43 o 
   5   2  10     1059.84     1018.02     28.54 o 
   6   2  10     1197.90     1052.23     29.62 o 
   7   2  10      150.34      146.42      7.37 o 
   8   2  10     1824.62     1696.60     45.21 o 
   9   2  10      927.13      837.05     25.02 o 
  10   2  10      230.42      204.23      9.62 o 
  11   2  10      560.81      574.80     19.35 o 
  12   2  10      131.70      126.56     11.65 o 
  13   2  10      137.77      145.91     13.34 o 
  -8   3  10      544.49      593.27     25.23 o 
  -7   3  10      136.02      133.65      9.38 o 
  -6   3  10      293.70      317.79     15.59 o 
  -5   3  10      462.70      435.69     18.78 o 
  -4   3  10       84.32       96.97      7.05 o 
  -3   3  10     3645.45     3569.97    109.49 o 
  -2   3  10      180.79      163.66     10.56 o 
  -1   3  10      271.55      275.66     11.15 o 
   0   3  10     2860.65     2657.15     96.96 o 
   1   3  10     1072.07     1045.64     24.35 o 
   2   3  10      818.33      754.40     22.34 o 
   3   3  10     2734.83     2537.28     63.89 o 
   4   3  10      320.41      314.86     11.64 o 
   5   3  10     3221.50     2937.67     80.91 o 
   6   3  10      380.14      367.59     13.96 o 
   7   3  10      153.85      142.96      7.18 o 
   8   3  10     3725.79     3506.13    107.92 o 
   9   3  10       10.07       12.30      2.86 o 
  10   3  10     1527.10     1495.64     40.95 o 
  11   3  10      447.73      468.78     22.90 o 
  12   3  10        1.77       11.95      4.81 o 
  13   3  10      405.53      435.33     26.35 o 
  -8   4  10      483.90      525.63     23.19 o 
  -7   4  10        0.36        3.37      6.14 o 
  -6   4  10     1414.69     1345.40     45.39 o 
  -5   4  10      666.28      639.35     26.08 o 
  -4   4  10     1780.40     1818.13     57.64 o 
  -3   4  10     1472.95     1481.42     40.62 o 
  -2   4  10      346.28      341.41     13.08 o 
  -1   4  10     3356.17     3372.37    109.34 o 
   0   4  10     2981.60     2983.59     63.71 o 
   1   4  10       67.82       68.24      3.98 o 
   2   4  10     5356.36     5358.72    131.63 o 
   3   4  10      291.54      292.74     11.14 o 
   4   4  10     1793.62     1723.39     44.82 o 
   5   4  10     4776.55     4638.26    112.47 o 
   6   4  10      568.26      530.75     17.01 o 
   7   4  10     2108.35     2012.91     54.61 o 
   8   4  10      344.14      322.52     12.21 o 
   9   4  10      904.27      786.13     43.67 o 
  10   4  10     1222.91     1143.31     42.41 o 
  11   4  10        0.10        2.53      6.54 o 
  12   4  10      825.45      787.60     32.27 o 
  -8   5  10       18.74       34.76      5.69 o 
  -7   5  10     1089.83     1065.09     48.18 o 
  -6   5  10      218.63      240.31     13.21 o 
  -5   5  10        0.50        6.99      2.93 o 
  -4   5  10     3358.74     3313.40     97.78 o 
  -3   5  10      374.97      383.95     16.76 o 
  -2   5  10      944.51      950.11     35.61 o 
  -1   5  10     4546.50     4341.45    106.76 o 
   0   5  10       48.30       63.02      4.21 o 
   1   5  10     1876.14     1864.83     41.41 o 
   2   5  10     2628.70     2598.76     55.32 o 
   3   5  10      515.52      461.53     15.44 o 
   4   5  10     2004.19     1916.58     49.84 o 
   5   5  10      690.74      686.30     21.31 o 
   6   5  10     1271.65     1208.67     33.15 o 
   7   5  10     1443.71     1361.84     53.14 o 
   8   5  10      593.01      553.13     23.89 o 
   9   5  10     2704.73     2452.32     80.67 o 
  10   5  10      213.01      237.79     13.86 o 
  11   5  10       98.44      114.39      8.98 o 
  12   5  10      703.73      688.74     29.58 o 
  -7   6  10      336.81      326.33     16.62 o 
  -6   6  10      472.73      440.24     19.80 o 
  -5   6  10     1394.31     1366.59     45.71 o 
  -4   6  10     1443.03     1486.90     54.80 o 
  -3   6  10      940.80     1019.63     34.99 o 
  -2   6  10      236.81      250.65     15.63 o 
  -1   6  10      108.37      100.52      5.47 o 
   0   6  10      155.09      154.43      6.69 o 
   1   6  10     1688.05     1702.81     38.46 o 
   2   6  10       55.88       73.76      4.63 o 
   3   6  10      735.43      653.25     20.26 o 
   4   6  10      122.55      118.11     10.08 o 
   5   6  10     1008.25      930.35     34.76 o 
   6   6  10      906.37      856.53     32.84 o 
   7   6  10      495.07      478.85     25.70 o 
   8   6  10     2395.57     2258.69     75.20 o 
   9   6  10      648.94      653.63     27.67 o 
  10   6  10       18.27       17.52      3.78 o 
  11   6  10      333.14      340.91     23.26 o 
  12   6  10       64.64      105.40     13.47 o 
  -7   7  10       11.00       29.01      5.43 o 
  -6   7  10      346.15      361.91     17.55 o 
  -5   7  10      767.52      835.90     31.04 o 
  -4   7  10       77.35       80.56      7.45 o 
  -3   7  10     1913.33     1916.81     59.88 o 
  -2   7  10      215.42      188.59     11.69 o 
  -1   7  10      291.60      273.82      9.62 o 
   0   7  10     1592.54     1579.70     36.31 o 
   1   7  10      530.39      505.00     16.31 o 
   2   7  10     2035.79     1999.25     44.59 o 
   3   7  10      899.79      831.73     24.82 o 
   4   7  10       28.16       24.87      5.53 o 
   5   7  10     4149.97     3947.59    122.82 o 
   6   7  10      348.21      335.33     21.83 o 
   7   7  10      143.33      129.39     12.28 o 
   8   7  10     2586.15     2568.07    112.41 o 
   9   7  10       66.05       80.29      8.94 o 
  10   7  10      573.41      545.22     24.83 o 
  11   7  10      209.84      246.35     14.79 o 
  -7   8  10        0.59        4.74      5.71 o 
  -6   8  10      918.16      926.82     34.44 o 
  -5   8  10      585.96      597.24     24.38 o 
  -4   8  10     1338.12     1333.54     44.63 o 
  -3   8  10     1043.55      986.73     64.49 o 
  -2   8  10       49.18       69.44      5.88 o 
  -1   8  10     2425.32     2380.02     58.45 o 
   0   8  10      746.34      722.02     21.73 o 
   1   8  10      217.04      244.40     10.75 o 
   2   8  10     3203.97     3010.71     95.20 o 
   3   8  10       11.30       14.60      3.19 o 
   4   8  10     1043.20      944.84     35.65 o 
   5   8  10     2080.25     2050.70     68.91 o 
   6   8  10        8.59       15.29      9.31 o 
   7   8  10     2793.52     2613.67     86.30 o 
   8   8  10      835.41      782.53     32.08 o 
   9   8  10      469.90      442.00     21.47 o 
  10   8  10      850.51      831.86     34.38 o 
  11   8  10        0.74       22.62      6.79 o 
  -6   9  10      160.50      171.36     26.31 o 
  -5   9  10       90.73      125.54      9.14 o 
  -4   9  10     2531.24     2488.30     76.60 o 
  -3   9  10      223.51      251.53     10.93 o 
  -2   9  10      418.23      441.03     15.31 o 
  -1   9  10     2002.10     1867.27     58.74 o 
   0   9  10        7.59       17.57      4.95 o 
   1   9  10      471.68      455.68     18.90 o 
   2   9  10      475.58      441.44     19.54 o 
   3   9  10      491.68      483.37     28.37 o 
   4   9  10     1364.61     1225.20    117.65 o 
   5   9  10       20.44       22.05      6.39 o 
   6   9  10      266.74      256.92     14.94 o 
   7   9  10      938.24      891.55     35.56 o 
   8   9  10       45.89       57.91      9.26 o 
   9   9  10      409.23      387.72     20.12 o 
  10   9  10      345.93      372.11     19.73 o 
  -6  10  10        3.41       16.65      4.11 o 
  -5  10  10      988.62     1022.47    105.91 o 
  -4  10  10      483.90      496.56     31.06 o 
  -3  10  10      254.78      253.32     13.71 o 
  -2  10  10      263.41      244.92     13.42 o 
  -1  10  10      230.73      207.30     12.16 o 
   0  10  10     1236.35     1237.58     42.24 o 
   1  10  10     2420.31     2311.85     61.03 o 
   2  10  10      670.06      691.98     23.02 o 
   3  10  10      391.32      373.81     14.97 o 
   4  10  10     1686.69     1581.78     66.33 o 
   5  10  10       15.63       24.71      5.40 o 
   6  10  10      589.07      569.33     38.09 o 
   7  10  10       44.29       70.32      8.67 o 
   8  10  10     1075.69     1056.26     41.63 o 
   9  10  10      191.73      216.80     21.57 o 
  -5  11  10      825.62      689.32     40.62 o 
  -4  11  10        1.01       21.56      4.00 o 
  -3  11  10      669.60      666.78     55.63 o 
  -2  11  10      116.36      119.38     10.57 o 
  -1  11  10      139.75      150.26     14.88 o 
   0  11  10      973.12      896.08     33.34 o 
   1  11  10      147.85      137.71      9.84 o 
   2  11  10      299.91      323.27     17.14 o 
   3  11  10      655.50      652.58     22.71 o 
   4  11  10        0.04       10.40      3.16 o 
   5  11  10      424.37      439.42     21.72 o 
   6  11  10      279.56      278.39     16.14 o 
   7  11  10      160.28      153.88     11.43 o 
   8  11  10      498.35      515.73     25.04 o 
   9  11  10       50.61       79.91     17.07 o 
  -4  12  10      648.76      688.32     73.58 o 
  -3  12  10      755.86      693.81     56.69 o 
  -2  12  10       12.18       20.85      9.74 o 
  -1  12  10      867.22      833.89     32.54 o 
   0  12  10      349.91      306.37     29.98 o 
   1  12  10      272.01      250.24     14.39 o 
   2  12  10     1711.92     1721.36     57.54 o 
   3  12  10       11.39       18.78      3.70 o 
   4  12  10      642.45      581.70     32.95 o 
   5  12  10      380.79      376.27     19.92 o 
   6  12  10        8.98       20.13      4.62 o 
   7  12  10      728.50      671.49     49.06 o 
  -2  13  10       27.88       53.35      9.82 o 
  -1  13  10      676.45      635.35     55.05 o 
   0  13  10       71.84       90.78     13.59 o 
   1  13  10      333.28      337.24     17.92 o 
   2  13  10       88.48      105.60     13.92 o 
   3  13  10       21.40       37.29      6.03 o 
   4  13  10      353.18      353.59     16.48 o 
   5  13  10        3.70       14.21      4.21 o 
   6  13  10      187.45      171.83     12.56 o 
   0  14  10      501.47      474.40     22.82 o 
   1  14  10      287.11      296.44     17.03 o 
   2  14  10        0.01       10.53      4.04 o 
   3  14  10      120.18      121.63      9.61 o 
   2  -9  11       21.51       19.15      6.70 o 
  -1  -8  11       50.26       80.47     15.33 o 
   0  -8  11      226.61      227.27     22.70 o 
   1  -8  11       21.05       44.03     10.49 o 
   2  -8  11      277.11      344.91     28.17 o 
   3  -8  11      719.39      702.56     29.72 o 
   4  -8  11      308.57      357.92     24.32 o 
   5  -8  11      466.54      489.22     30.20 o 
   6  -8  11        6.30       14.90      6.47 o 
   7  -8  11       23.44       26.29      4.90 o 
  -2  -7  11        0.07        7.53      5.38 o 
  -1  -7  11      348.70      360.64     30.99 o 
   0  -7  11      284.24      310.25     17.13 o 
   1  -7  11      363.31      329.72     23.39 o 
   2  -7  11      378.33      405.40     23.58 o 
   3  -7  11      343.47      349.05     18.20 o 
   4  -7  11      719.79      745.17     31.12 o 
   5  -7  11      762.50      790.60     42.31 o 
   6  -7  11       41.51       57.66      6.97 o 
   7  -7  11      360.60      340.48     16.58 o 
   8  -7  11      180.40      192.85     11.86 o 
   9  -7  11      205.11      220.46     13.12 o 
  -3  -6  11      113.29      134.47     10.50 o 
  -2  -6  11      500.11      444.00     23.54 o 
  -1  -6  11      924.04      832.21     34.56 o 
   0  -6  11       11.96       34.40     16.58 o 
   1  -6  11     1350.98     1313.97     48.70 o 
   2  -6  11      454.74      452.25     21.84 o 
   3  -6  11      150.55      144.53     19.31 o 
   4  -6  11     1357.70     1369.75     50.34 o 
   5  -6  11       46.06       70.37      7.46 o 
   6  -6  11      352.93      350.22     16.39 o 
   7  -6  11     1142.75     1133.47     39.55 o 
   8  -6  11       58.64       78.58      8.20 o 
   9  -6  11      444.32      425.61     19.63 o 
  10  -6  11      466.58      461.89     21.10 o 
  -4  -5  11      282.40      298.25     22.84 o 
  -3  -5  11      266.71      264.39     12.29 o 
  -2  -5  11      901.14      880.78     43.91 o 
  -1  -5  11       76.59      100.61     10.40 o 
   0  -5  11      366.54      355.48     18.81 o 
   1  -5  11      911.80      971.52     63.23 o 
   2  -5  11       36.10       56.73      7.91 o 
   3  -5  11      422.60      408.63     20.01 o 
   4  -5  11      529.73      518.84     25.19 o 
   5  -5  11      240.73      235.43     11.04 o 
   6  -5  11      285.60      281.48     12.02 o 
   7  -5  11      492.05      492.25     20.72 o 
   8  -5  11      551.14      553.19     22.90 o 
   9  -5  11      100.06       95.32      7.65 o 
  10  -5  11      147.08      164.98     10.70 o 
  11  -5  11      421.59      372.54     18.03 o 
  -5  -4  11      851.14      802.23     37.19 o 
  -4  -4  11        5.96       14.93      3.12 o 
  -3  -4  11      352.00      368.46     15.32 o 
  -2  -4  11      214.52      230.04     11.09 o 
  -1  -4  11       62.14       71.79      7.66 o 
   0  -4  11     1517.38     1385.63     74.23 o 
   1  -4  11      219.16      226.93     14.36 o 
   2  -4  11       72.12       88.45     19.36 o 
   3  -4  11      813.10      801.61     68.19 o 
   4  -4  11       40.41       42.05      7.26 o 
   5  -4  11       96.00      119.95      7.21 o 
   6  -4  11       32.11       40.37      4.83 o 
   7  -4  11      129.16      140.57      7.88 o 
   8  -4  11     2251.54     2066.10     64.49 o 
   9  -4  11      142.92      144.32      9.39 o 
  10  -4  11      667.71      655.67     26.16 o 
  11  -4  11      490.89      484.29     21.53 o 
  -5  -3  11      213.78      231.36     11.53 o 
  -4  -3  11       71.31       89.07      7.04 o 
  -3  -3  11     1922.06     1913.21     66.06 o 
  -2  -3  11       25.39       30.79      4.88 o 
  -1  -3  11     1149.99     1157.81     34.20 o 
   0  -3  11      373.02      388.54     26.12 o 
   1  -3  11      261.51      223.74     35.32 o 
   2  -3  11     1423.60     1404.07     50.63 o 
   3  -3  11      996.79      986.40     63.66 o 
   4  -3  11     1269.72     1068.13     64.59 o 
   5  -3  11      281.71      264.85     12.87 o 
   6  -3  11      147.46      126.06      7.52 o 
   7  -3  11     1132.87     1097.82     39.85 o 
   8  -3  11      914.21      851.79     30.63 o 
   9  -3  11      111.21      116.73      8.29 o 
  10  -3  11     1098.18     1110.31     46.09 o 
  11  -3  11       78.86       92.78      8.01 o 
  12  -3  11      132.81      133.58     13.27 o 
  -6  -2  11      798.77      841.20     27.71 o 
  -5  -2  11       38.29       42.23      6.71 o 
  -4  -2  11      993.68      931.63     29.00 o 
  -3  -2  11      268.94      255.39     11.27 o 
  -2  -2  11      445.50      404.43     20.96 o 
  -1  -2  11      834.30      805.27     29.37 o 
   0  -2  11      216.29      192.85     13.30 o 
   1  -2  11     1700.99     1621.71     57.31 o 
   2  -2  11     2312.86     2281.01     76.59 o 
   3  -2  11       90.40       77.22      9.02 o 
   4  -2  11     1664.58     1619.03     66.19 o 
   5  -2  11       87.66      102.99      6.75 o 
   6  -2  11      174.71      148.30      8.04 o 
   7  -2  11     1966.62     1935.61     51.64 o 
   8  -2  11      101.59      122.16      7.32 o 
   9  -2  11     1912.15     1841.92     57.90 o 
  10  -2  11      678.61      683.16     26.21 o 
  11  -2  11      519.06      517.72     21.79 o 
  12  -2  11      510.07      478.12     34.48 o 
  -6  -1  11      119.89      123.96      8.21 o 
  -5  -1  11      417.09      408.03     15.92 o 
  -4  -1  11     1191.51     1158.11     34.30 o 
  -3  -1  11      165.57      173.45      8.87 o 
  -2  -1  11      370.39      363.60     26.61 o 
  -1  -1  11       23.01       32.01      4.03 o 
   0  -1  11     1548.22     1324.36     75.26 o 
   1  -1  11     1360.77     1317.11    113.24 o 
   2  -1  11       57.70       61.29      8.39 o 
   3  -1  11     2299.22     1810.96     98.39 o 
   4  -1  11      178.99      179.63      8.56 o 
   5  -1  11      957.53      931.58     27.35 o 
   6  -1  11       29.47       32.02      4.36 o 
   7  -1  11     1185.16     1099.60     31.80 o 
   8  -1  11     1293.52     1261.30     36.05 o 
   9  -1  11      688.53      652.32     28.23 o 
  10  -1  11        0.81        4.84      3.15 o 
  11  -1  11      551.57      548.80     22.35 o 
  12  -1  11      227.24      225.24     12.46 o 
  -7   0  11      136.40      143.83      9.95 o 
  -6   0  11       68.07       74.54      6.76 o 
  -5   0  11      539.37      560.77     33.49 o 
  -4   0  11      253.07      264.45     11.72 o 
  -3   0  11      748.65      743.69     23.98 o 
  -2   0  11      620.30      606.49     30.80 o 
  -1   0  11      194.63      171.22      9.22 o 
   0   0  11      493.15      449.02     15.93 o 
   1   0  11       33.41       39.12      7.43 o 
   2   0  11     1766.31     1614.51     56.81 o 
   3   0  11     1703.16     1620.60     43.06 o 
   4   0  11        5.48        9.10      2.92 o 
   5   0  11      615.28      567.18     18.51 o 
   6   0  11     2148.52     2096.84     54.30 o 
   7   0  11       84.61       84.98      7.73 o 
   8   0  11      772.93      689.82     21.95 o 
   9   0  11       25.35       39.76      7.33 o 
  10   0  11      442.44      452.94     16.63 o 
  11   0  11      136.13      139.14     11.40 o 
  12   0  11        6.63       28.90      6.12 o 
  -7   1  11       20.53       30.03      5.23 o 
  -6   1  11      335.82      337.10     16.37 o 
  -5   1  11      241.96      263.49     11.87 o 
  -4   1  11      723.64      688.30     23.36 o 
  -3   1  11     1313.54     1203.77     34.55 o 
  -2   1  11      246.17      255.21     11.08 o 
  -1   1  11      957.01      902.77     27.05 o 
   0   1  11      357.82      362.66     19.42 o 
   1   1  11      917.07      793.46     32.75 o 
   2   1  11     6394.02     6616.61    159.71 o 
   3   1  11      368.89      338.24     12.59 o 
   4   1  11     2197.44     2093.01     54.18 o 
   5   1  11       55.56       53.58      5.03 o 
   6   1  11      114.39      131.88     12.50 o 
   7   1  11     1382.52     1340.55     37.08 o 
   8   1  11     1323.71     1222.89     34.56 o 
   9   1  11      631.61      627.28     20.62 o 
  10   1  11     1445.35     1445.29     40.22 o 
  11   1  11       23.58       37.63      7.23 o 
  12   1  11      497.79      496.54     29.33 o 
  -7   2  11      100.87      105.63      8.19 o 
  -6   2  11      417.28      419.81     18.91 o 
  -5   2  11       41.09       51.41      7.63 o 
  -4   2  11     1720.25     1706.22     47.18 o 
  -3   2  11      729.16      671.12     21.87 o 
  -2   2  11      592.70      575.56     19.24 o 
  -1   2  11     4641.57     4593.12    121.17 o 
   0   2  11        6.30        7.16      2.93 o 
   1   2  11     1248.68     1315.76     56.08 o 
   2   2  11     3315.07     3146.00     85.42 o 
   3   2  11      583.36      535.22     17.49 o 
   4   2  11     1491.09     1367.22     37.10 o 
   5   2  11      157.32      151.31      7.83 o 
   6   2  11      377.53      353.84     13.10 o 
   7   2  11     2437.34     2290.82     58.94 o 
   8   2  11       80.75       79.67      6.14 o 
   9   2  11      836.66      830.55     25.32 o 
  10   2  11      363.97      364.02     15.26 o 
  11   2  11      153.33      149.60      8.08 o 
  12   2  11      460.95      419.04     25.29 o 
  -7   3  11      464.35      488.49     23.13 o 
  -6   3  11       80.78      102.81      7.93 o 
  -5   3  11      234.71      245.37     13.24 o 
  -4   3  11      473.53      474.02     17.22 o 
  -3   3  11       30.62       42.66      5.35 o 
  -2   3  11      668.27      635.01     25.41 o 
  -1   3  11        7.73       13.77      3.11 o 
   0   3  11     1246.29     1267.51     41.89 o 
   1   3  11     2078.95     1960.01     77.60 o 
   2   3  11       32.50       24.03      3.78 o 
   3   3  11     1096.27      942.80     65.14 o 
   4   3  11      788.74      800.55     24.04 o 
   5   3  11      472.63      433.66     22.41 o 
   6   3  11       33.01       35.28      4.37 o 
   7   3  11      367.08      323.18     21.56 o 
   8   3  11     1857.49     1787.24     51.25 o 
   9   3  11      384.27      406.02     24.44 o 
  10   3  11       48.27       65.85      9.84 o 
  11   3  11      740.30      674.77     28.63 o 
  12   3  11      116.84      130.29      9.68 o 
  -7   4  11      298.00      329.34     16.88 o 
  -6   4  11       46.47       47.73      6.48 o 
  -5   4  11      505.98      519.18     21.93 o 
  -4   4  11      188.64      182.07     10.85 o 
  -3   4  11      376.71      378.21     14.74 o 
  -2   4  11      234.88      239.80     10.76 o 
  -1   4  11       92.17       94.17      6.99 o 
   0   4  11     2217.64     2177.15     56.73 o 
   1   4  11      501.25      497.32     16.85 o 
   2   4  11     1770.10     1729.38     46.09 o 
   3   4  11     1699.90     1641.56     44.12 o 
   4   4  11        1.59        7.77      3.96 o 
   5   4  11      243.91      227.80     11.24 o 
   6   4  11       91.86      101.44      8.76 o 
   7   4  11      147.12      138.97      7.39 o 
   8   4  11      857.56      845.09     29.81 o 
   9   4  11       58.36       69.68      7.93 o 
  10   4  11     1048.09     1006.34     45.21 o 
  11   4  11      855.12      798.61     32.80 o 
  12   4  11        3.13        8.38      7.85 o 
  -7   5  11       16.07       21.70      4.43 o 
  -6   5  11      769.23      804.76     65.70 o 
  -5   5  11      806.73      811.40     30.53 o 
  -4   5  11      353.46      331.41     17.57 o 
  -3   5  11      715.16      671.21     25.42 o 
  -2   5  11      416.70      400.28     18.29 o 
  -1   5  11      879.01      872.67     26.27 o 
   0   5  11      596.67      583.23     15.75 o 
   1   5  11      387.95      391.32     11.69 o 
   2   5  11     4446.61     4499.27    110.72 o 
   3   5  11      209.83      203.57      9.38 o 
   4   5  11     1098.89     1041.59     29.77 o 
   5   5  11      466.17      414.06     14.65 o 
   6   5  11       28.59       45.80      6.64 o 
   7   5  11     3527.40     3415.45    124.94 o 
   8   5  11       77.50       84.33      8.73 o 
   9   5  11      360.32      317.49     16.75 o 
  10   5  11     1090.16     1114.82     42.22 o 
  11   5  11      289.21      264.70     19.63 o 
  12   5  11       84.81      117.85      9.98 o 
  -7   6  11      305.20      302.78     16.27 o 
  -6   6  11     1247.22     1266.53     44.26 o 
  -5   6  11       42.74       64.94      7.32 o 
  -4   6  11      415.40      396.68     18.01 o 
  -3   6  11       66.93       76.92      7.82 o 
  -2   6  11       10.81       18.13      5.54 o 
  -1   6  11      796.30      817.50     25.25 o 
   0   6  11        2.51        5.21      2.10 o 
   1   6  11     3460.07     3267.71    128.11 o 
   2   6  11      477.08      469.92     16.36 o 
   3   6  11     1111.94     1067.68     35.54 o 
   4   6  11     1649.85     1621.21     43.49 o 
   5   6  11        1.15        7.34      3.55 o 
   6   6  11      608.85      553.31     23.86 o 
   7   6  11     2729.34     2675.36     87.46 o 
   8   6  11      154.87      159.36     10.88 o 
   9   6  11      419.91      430.12     20.91 o 
  10   6  11      596.30      562.36     25.25 o 
  11   6  11      111.86      107.12      9.54 o 
  12   6  11      494.41      486.69     23.79 o 
  -6   7  11      178.53      197.71     30.28 o 
  -5   7  11       52.92       63.34      7.51 o 
  -4   7  11       63.96       89.30      8.68 o 
  -3   7  11       78.99       84.31     12.78 o 
  -2   7  11     1461.09     1385.14     45.24 o 
  -1   7  11      329.08      326.47     19.49 o 
   0   7  11      824.03      835.29     21.54 o 
   1   7  11     1551.40     1438.05     42.01 o 
   2   7  11       41.61       51.93      5.57 o 
   3   7  11      594.82      612.85     25.41 o 
   4   7  11      332.34      317.49     16.13 o 
   5   7  11      779.60      785.47     31.14 o 
   6   7  11      137.54      149.67     10.64 o 
   7   7  11      154.99      161.01     11.02 o 
   8   7  11      859.44      784.79     32.15 o 
   9   7  11      231.01      252.50     14.86 o 
  10   7  11       16.73       28.93      5.50 o 
  11   7  11      382.20      382.07     19.82 o 
  -6   8  11      107.91      120.88      9.26 o 
  -5   8  11        9.24       20.70      4.53 o 
  -4   8  11        5.90       10.60      3.75 o 
  -3   8  11      126.16      158.00     10.22 o 
  -2   8  11      444.48      420.34     26.91 o 
  -1   8  11      183.35      174.88      8.32 o 
   0   8  11     1419.93     1441.44     34.21 o 
   1   8  11      795.02      777.62     24.23 o 
   2   8  11      390.70      401.10     14.90 o 
   3   8  11      677.27      642.03     26.66 o 
   4   8  11        3.54       16.65      4.42 o 
   5   8  11     1245.73     1167.27     42.91 o 
   6   8  11      756.48      712.76     73.88 o 
   7   8  11      386.97      345.48     18.08 o 
   8   8  11      519.66      512.20     23.91 o 
   9   8  11       78.02       96.98     13.61 o 
  10   8  11      419.60      411.29     21.18 o 
  11   8  11      265.18      274.67     16.49 o 
  -6   9  11      569.73      591.31     25.20 o 
  -5   9  11        1.48        7.67      3.35 o 
  -4   9  11      142.04      168.44     10.72 o 
  -3   9  11      174.51      181.98     29.15 o 
  -2   9  11       35.43       47.21      5.55 o 
  -1   9  11     1893.14     1785.08     56.34 o 
   0   9  11      820.44      747.52     27.71 o 
   1   9  11       82.64       93.15      7.31 o 
   2   9  11     1539.40     1445.05     40.63 o 
   3   9  11       31.99       36.19      6.48 o 
   4   9  11     1540.82     1508.06     53.35 o 
   5   9  11      606.76      582.59     43.49 o 
   6   9  11      123.10      107.48     11.68 o 
   7   9  11      782.75      735.97     57.99 o 
   8   9  11       10.73       25.64      5.97 o 
   9   9  11        8.42       18.39      4.40 o 
  10   9  11      843.90      862.01     50.92 o 
  -5  10  11       51.58       74.65      8.06 o 
  -4  10  11       80.29      107.55     12.21 o 
  -3  10  11      145.67      160.61     15.16 o 
  -2  10  11       83.48       96.78      8.05 o 
  -1  10  11     1918.67     1839.27     58.79 o 
   0  10  11        3.15       16.80      3.91 o 
   1  10  11     1718.48     1686.40     54.54 o 
   2  10  11      304.92      307.22     14.62 o 
   3  10  11      160.63      142.57     21.57 o 
   4  10  11     1610.39     1535.87     54.99 o 
   5  10  11       39.13       55.96      7.72 o 
   6  10  11      410.31      383.42     34.96 o 
   7  10  11      741.84      751.45     60.44 o 
   8  10  11      350.02      338.30     18.68 o 
   9  10  11       46.27       51.43      7.52 o 
  -4  11  11        7.96       16.39      5.81 o 
  -3  11  11       10.93       16.56      5.84 o 
  -2  11  11      264.41      256.79     18.42 o 
  -1  11  11      180.21      179.26     11.43 o 
   0  11  11        4.63       32.89     13.41 o 
   1  11  11      325.62      294.42     15.31 o 
   2  11  11        0.39       14.39      3.07 o 
   3  11  11      199.35      216.04     13.58 o 
   4  11  11       43.20       44.39      7.06 o 
   5  11  11      412.86      402.15     20.67 o 
   6  11  11     1077.80      996.85     45.44 o 
   7  11  11       56.75       58.85      8.12 o 
   8  11  11       51.59       60.08      8.45 o 
  -3  12  11       25.59       55.58      7.53 o 
  -2  12  11      370.60      341.73     17.57 o 
  -1  12  11        5.18       21.02      4.20 o 
   0  12  11      634.20      596.34     25.52 o 
   1  12  11       53.36       70.85      8.06 o 
   2  12  11      395.19      437.39     26.56 o 
   3  12  11      556.19      561.48     54.57 o 
   4  12  11        0.00       13.28      7.86 o 
   5  12  11      573.39      497.87     24.17 o 
   6  12  11      587.32      538.51     25.98 o 
   7  12  11      167.02      184.75     13.20 o 
  -1  13  11      604.04      593.68     41.63 o 
   0  13  11       29.68       27.64      5.52 o 
   1  13  11       17.21       35.14      6.27 o 
   2  13  11      386.66      386.34     19.56 o 
   3  13  11      156.01      154.47     15.10 o 
   4  13  11      452.41      467.40     34.79 o 
   5  13  11      398.81      407.42     28.17 o 
   2  -8  12       45.61       48.85     10.95 o 
   3  -8  12     1116.57     1044.00     77.93 o 
   4  -8  12      769.26      805.60     43.97 o 
   5  -8  12      118.79      142.52     14.20 o 
   0  -7  12      326.76      331.84     29.43 o 
   1  -7  12      191.67      193.82     13.33 o 
   2  -7  12      247.30      269.54     16.01 o 
   3  -7  12      853.08      796.94     33.27 o 
   4  -7  12        2.29       12.96      3.60 o 
   5  -7  12      832.09      855.54     45.89 o 
   6  -7  12      281.40      270.11     20.97 o 
   7  -7  12       15.69       26.48      6.44 o 
   8  -7  12      312.50      319.35     16.29 o 
  -2  -6  12        1.80       15.00      6.30 o 
  -1  -6  12      492.30      480.58     23.86 o 
   0  -6  12      484.35      442.95     22.33 o 
   1  -6  12       39.89       46.94      7.49 o 
   2  -6  12      864.70      842.28     47.88 o 
   3  -6  12      126.32      152.29     11.48 o 
   4  -6  12      555.84      590.31     26.64 o 
   5  -6  12      803.18      770.66     32.22 o 
   6  -6  12        0.07       10.52      5.04 o 
   7  -6  12      373.17      346.05     16.76 o 
   8  -6  12      466.80      458.63     20.60 o 
   9  -6  12        1.96        7.91      3.21 o 
  -3  -5  12      122.26      150.56      8.74 o 
  -2  -5  12      245.55      272.12     16.66 o 
  -1  -5  12      849.88      808.70     38.71 o 
   0  -5  12      125.10      129.42     11.05 o 
   1  -5  12      378.66      371.72     19.83 o 
   2  -5  12     1333.31     1281.27     81.18 o 
   3  -5  12      705.07      653.80     29.77 o 
   4  -5  12     1762.98     1738.36     61.44 o 
   5  -5  12      161.36      172.02     11.97 o 
   6  -5  12      449.17      445.37     16.59 o 
   7  -5  12     1164.51     1179.12     40.68 o 
   8  -5  12       87.77      111.01     11.38 o 
   9  -5  12      815.76      772.45     29.92 o 
  10  -5  12      138.03      138.35      9.89 o 
  -4  -4  12      295.03      320.47     16.64 o 
  -3  -4  12       27.82       45.31      5.59 o 
  -2  -4  12     1121.78     1095.79    137.78 o 
  -1  -4  12      340.36      331.84     18.82 o 
   0  -4  12      505.65      446.11     22.58 o 
   1  -4  12     1850.01     1669.37     59.80 o 
   2  -4  12      416.95      360.59     24.41 o 
   3  -4  12     1254.51     1219.65     45.95 o 
   4  -4  12      317.52      340.57     44.13 o 
   5  -4  12        1.00       14.86      4.17 o 
   6  -4  12      831.23      795.04     25.21 o 
   7  -4  12       70.76       85.93      6.05 o 
   8  -4  12     1014.93     1037.43     36.70 o 
   9  -4  12     1396.93     1334.10     45.31 o 
  10  -4  12       17.98       30.09      5.05 o 
  11  -4  12      363.54      387.10     18.44 o 
  -4  -3  12      866.92      892.40     35.04 o 
  -3  -3  12      530.34      514.09     21.99 o 
  -2  -3  12       76.59       88.11      7.08 o 
  -1  -3  12        4.27        7.84      3.85 o 
   0  -3  12      632.96      691.16     30.47 o 
   1  -3  12      293.78      292.07     16.75 o 
   2  -3  12      161.25      168.92     12.19 o 
   3  -3  12     1712.33     1663.87     96.51 o 
   4  -3  12       91.97       84.00     10.37 o 
   5  -3  12     1478.70     1422.03     40.04 o 
   6  -3  12      385.43      397.66     15.18 o 
   7  -3  12       94.00      107.41      6.92 o 
   8  -3  12      687.04      677.75     32.95 o 
   9  -3  12       36.67       46.60      6.01 o 
  10  -3  12      524.32      489.54     21.10 o 
  11  -3  12      191.72      197.77     11.90 o 
  -5  -2  12       13.49       23.51      3.95 o 
  -4  -2  12       22.18       42.41      5.00 o 
  -3  -2  12      265.33      260.92     16.30 o 
  -2  -2  12       97.80      107.25      7.49 o 
  -1  -2  12     1241.77     1160.93     45.10 o 
   0  -2  12      336.32      349.24     38.16 o 
   1  -2  12        5.72        4.39      7.28 o 
   2  -2  12     3081.40     2812.20    117.54 o 
   3  -2  12      168.12      145.99     12.85 o 
   4  -2  12      771.03      688.45     29.80 o 
   5  -2  12     4520.17     4485.20    131.56 o 
   6  -2  12      100.36      108.55      7.08 o 
   7  -2  12      883.87      881.37     27.08 o 
   8  -2  12      796.13      743.92     24.11 o 
   9  -2  12      170.77      168.67     10.12 o 
  10  -2  12     1065.48     1070.07     37.46 o 
  11  -2  12       50.38       60.50      7.12 o 
  -5  -1  12        0.07        6.17      2.53 o 
  -4  -1  12     1008.79      943.27     29.51 o 
  -3  -1  12      269.54      306.38     13.77 o 
  -2  -1  12      507.33      488.67     17.42 o 
  -1  -1  12     3076.33     3171.30    104.82 o 
   0  -1  12       23.49       27.00      6.36 o 
   1  -1  12      477.32      449.96     57.94 o 
   2  -1  12     2177.41     1871.62    100.84 o 
   3  -1  12     1424.18     1235.62     46.39 o 
   4  -1  12     2555.00     2604.87    119.69 o 
   5  -1  12      878.16      789.63     36.78 o 
   6  -1  12     1305.18     1238.95     42.43 o 
   7  -1  12     2574.77     2532.01     74.38 o 
   8  -1  12       18.68       34.13      4.45 o 
   9  -1  12      583.78      583.61     23.08 o 
  10  -1  12      252.49      250.95     13.79 o 
  11  -1  12      260.26      273.63     14.01 o 
  12  -1  12      834.27      800.91     30.49 o 
  -6   0  12       21.43       30.31      5.24 o 
  -5   0  12      302.36      338.60     14.28 o 
  -4   0  12      782.51      777.48     25.40 o 
  -3   0  12      268.92      257.37     11.53 o 
  -2   0  12     1117.26     1096.88     32.53 o 
  -1   0  12     1403.87     1351.18     50.86 o 
   0   0  12       16.68       30.58      7.98 o 
   1   0  12     1198.89     1052.48     40.68 o 
   2   0  12       14.57       21.55      6.41 o 
   3   0  12     1443.18     1328.32     48.87 o 
   4   0  12     1450.74     1383.17     38.01 o 
   5   0  12      375.65      359.30     13.63 o 
   6   0  12     3940.04     3979.98     99.38 o 
   7   0  12      447.68      418.62     15.44 o 
   8   0  12      404.55      382.47     14.46 o 
   9   0  12      278.98      269.53     15.24 o 
  10   0  12       21.33       28.81      4.13 o 
  11   0  12      340.41      340.46     28.16 o 
  12   0  12      351.40      329.60     17.44 o 
  -6   1  12      245.03      277.72     14.90 o 
  -5   1  12      631.02      642.07     22.18 o 
  -4   1  12       20.78       36.22      5.51 o 
  -3   1  12     1202.91     1168.76     34.84 o 
  -2   1  12      182.13      174.02     10.54 o 
  -1   1  12        1.21        5.55      3.31 o 
   0   1  12     2458.85     2495.64     83.56 o 
   1   1  12     2181.66     2008.69     69.14 o 
   2   1  12     1235.24     1186.42     73.90 o 
   3   1  12      976.53      942.99     41.40 o 
   4   1  12       82.86       84.16      5.97 o 
   5   1  12      312.46      259.76     19.50 o 
   6   1  12     2765.42     2655.79     68.18 o 
   7   1  12      307.69      322.99     12.87 o 
   8   1  12     1741.64     1605.02     43.98 o 
   9   1  12       43.40       60.45      5.73 o 
  10   1  12      444.60      426.42     15.94 o 
  11   1  12      345.65      339.10     21.87 o 
  12   1  12       11.20       22.72      4.23 o 
  -6   2  12      421.25      431.25     19.82 o 
  -5   2  12       56.14       64.51      8.45 o 
  -4   2  12      279.05      278.18     12.30 o 
  -3   2  12     1086.88     1041.49     39.56 o 
  -2   2  12      575.39      559.66     19.21 o 
  -1   2  12     1922.90     1952.28     52.59 o 
   0   2  12      662.01      636.40     28.55 o 
   1   2  12      400.18      346.14     19.79 o 
   2   2  12     2940.13     2661.89    196.40 o 
   3   2  12       11.71       17.35      3.32 o 
   4   2  12       34.25       40.25      4.82 o 
   5   2  12     4867.67     4596.90    113.62 o 
   6   2  12       10.99       17.13      3.56 o 
   7   2  12     1841.83     1781.55     48.16 o 
   8   2  12      379.37      380.92     14.39 o 
   9   2  12      124.58      129.62      7.36 o 
  10   2  12      535.17      536.06     27.58 o 
  11   2  12       68.12       83.01      6.53 o 
  12   2  12      831.35      806.86     41.51 o 
  -6   3  12      421.85      474.30     36.05 o 
  -5   3  12       75.87       89.38      8.09 o 
  -4   3  12     2406.33     2454.79     75.39 o 
  -3   3  12      502.98      566.81     21.51 o 
  -2   3  12        4.73       10.44      3.55 o 
  -1   3  12     2573.89     2565.97     66.64 o 
   0   3  12       12.65       25.78      6.69 o 
   1   3  12     1067.75     1025.20    111.26 o 
   2   3  12     2189.01     2097.41     54.80 o 
   3   3  12      369.04      358.67     13.43 o 
   4   3  12     3762.06     3572.42     89.30 o 
   5   3  12     1800.63     1747.90     46.95 o 
   6   3  12     1280.38     1212.98     44.97 o 
   7   3  12     2539.01     2331.37     60.49 o 
   8   3  12      165.30      145.60      7.81 o 
   9   3  12     1415.22     1366.46     38.48 o 
  10   3  12      459.04      464.41     22.64 o 
  11   3  12      362.34      362.30     38.86 o 
  12   3  12      969.41     1002.59     39.95 o 
  -6   4  12        0.29       10.65      3.30 o 
  -5   4  12      627.97      646.19     40.19 o 
  -4   4  12     1204.79     1296.54     43.86 o 
  -3   4  12       35.33       49.13      5.64 o 
  -2   4  12      710.87      642.75     21.30 o 
  -1   4  12      649.12      640.98     25.27 o 
   0   4  12       86.65      105.29     10.75 o 
   1   4  12      727.83      740.21     36.09 o 
   2   4  12      577.57      554.54     18.50 o 
   3   4  12     1285.07     1176.91     35.23 o 
   4   4  12     3074.03     2905.46     73.54 o 
   5   4  12        1.58        6.49      2.97 o 
   6   4  12     1995.69     1969.61     51.88 o 
   7   4  12      188.30      186.07     10.00 o 
   8   4  12      411.29      393.18     17.04 o 
   9   4  12      943.76      898.47     35.45 o 
  10   4  12        4.66       13.02      3.58 o 
  11   4  12      899.38      903.17     36.28 o 
  12   4  12      376.14      354.52     19.02 o 
  -6   5  12      370.55      411.03     19.59 o 
  -5   5  12      880.71      946.14     34.88 o 
  -4   5  12       35.84       64.78      9.37 o 
  -3   5  12      488.11      489.57     20.55 o 
  -2   5  12     1670.76     1617.18     49.70 o 
  -1   5  12       41.54       43.82      5.25 o 
   0   5  12      122.13      129.36     11.27 o 
   1   5  12      296.41      286.39     11.69 o 
   2   5  12     2649.02     2521.73     64.67 o 
   3   5  12     1161.45     1086.83     31.29 o 
   4   5  12     1301.42     1281.03     52.75 o 
   5   5  12     1005.17      990.38     29.18 o 
   6   5  12     1734.01     1695.99     53.54 o 
   7   5  12     1323.98     1209.55     44.43 o 
   8   5  12      593.08      565.73     24.93 o 
   9   5  12       76.81       94.86      8.42 o 
  10   5  12      356.35      369.95     19.25 o 
  11   5  12      674.13      710.01     30.78 o 
  12   5  12       13.33       17.81      5.74 o 
  -6   6  12      670.31      732.95     29.54 o 
  -5   6  12      202.83      209.93     12.51 o 
  -4   6  12      593.47      607.08     24.61 o 
  -3   6  12      485.76      532.27     21.92 o 
  -2   6  12      467.37      474.05     19.88 o 
  -1   6  12      498.00      490.28     20.32 o 
   0   6  12      503.73      484.55     17.33 o 
   1   6  12      647.67      677.72     21.74 o 
   2   6  12     2475.71     2477.90     64.30 o 
   3   6  12      251.22      234.96     19.33 o 
   4   6  12      229.89      224.67     11.40 o 
   5   6  12     4765.44     4622.57    143.86 o 
   6   6  12      580.23      565.95     30.01 o 
   7   6  12     1936.26     1845.17     63.06 o 
   8   6  12      677.68      589.98     26.19 o 
   9   6  12      119.81      115.13      9.61 o 
  10   6  12     1177.08     1079.57     42.07 o 
  11   6  12      164.54      189.75     12.84 o 
  -6   7  12      614.12      631.33     26.74 o 
  -5   7  12        1.54        4.97      8.21 o 
  -4   7  12     1413.49     1414.74     47.78 o 
  -3   7  12      521.80      542.64     22.43 o 
  -2   7  12      485.44      491.41     22.63 o 
  -1   7  12     1678.73     1616.64     56.37 o 
   0   7  12      116.55      109.39      7.29 o 
   1   7  12     1295.24     1265.62     36.10 o 
   2   7  12     1200.82     1193.33     34.31 o 
   3   7  12      208.83      205.90     12.59 o 
   4   7  12     1894.40     1878.62     64.20 o 
   5   7  12     1868.28     1778.88     61.42 o 
   6   7  12      354.31      351.42     23.48 o 
   7   7  12      829.70      768.11     33.03 o 
   8   7  12      116.70      110.42      9.44 o 
   9   7  12      704.02      705.95     30.50 o 
  10   7  12      423.81      428.10     21.58 o 
  11   7  12       84.02      104.98      9.86 o 
  -5   8  12      171.16      197.03     12.24 o 
  -4   8  12      373.38      439.77     19.90 o 
  -3   8  12        7.33       24.28      5.11 o 
  -2   8  12      769.34      840.50     30.98 o 
  -1   8  12      401.07      431.38     28.22 o 
   0   8  12      389.30      430.07     13.50 o 
   1   8  12      983.36      882.78     34.19 o 
   2   8  12        1.65        7.30      4.11 o 
   3   8  12      286.61      291.00     15.87 o 
   4   8  12     1865.47     1819.60     62.85 o 
   5   8  12       23.98       37.05      6.49 o 
   6   8  12     1496.62     1388.34     53.46 o 
   7   8  12        0.99       11.62      4.76 o 
   8   8  12      276.07      278.65     21.29 o 
   9   8  12      853.29      812.01     34.07 o 
  10   8  12       29.42       37.80      6.51 o 
  -5   9  12      473.20      508.64     25.20 o 
  -4   9  12      121.86      167.93     11.65 o 
  -3   9  12      367.02      414.29     21.83 o 
  -2   9  12     1000.35      961.03     49.14 o 
  -1   9  12      164.49      191.28     10.83 o 
   0   9  12      726.73      736.39     27.30 o 
   1   9  12      282.51      292.18     12.46 o 
   2   9  12      455.64      462.87     21.78 o 
   3   9  12      518.86      478.95     30.66 o 
   4   9  12      405.45      371.70     35.29 o 
   5   9  12      459.69      444.50     21.59 o 
   6   9  12      582.72      545.76     25.04 o 
   7   9  12      154.83      151.30     11.03 o 
   8   9  12      484.41      462.74     23.05 o 
   9   9  12      274.16      276.80     16.64 o 
  10   9  12      667.72      619.52     28.72 o 
  -4  10  12        7.08        5.34      4.58 o 
  -3  10  12      451.82      402.75     26.98 o 
  -2  10  12       72.57       79.47     11.38 o 
  -1  10  12      877.43      860.14     31.58 o 
   0  10  12      362.69      361.11     16.93 o 
   1  10  12       39.43       68.14     11.17 o 
   2  10  12      809.63      759.54     33.23 o 
   3  10  12     1151.19     1023.43     39.73 o 
   4  10  12       26.43       35.68      6.15 o 
   5  10  12     1075.83     1049.30     60.24 o 
   6  10  12       21.52       30.46      5.78 o 
   7  10  12      928.29      855.76     55.33 o 
   8  10  12      199.69      191.34     19.31 o 
   9  10  12        1.91        5.44      5.91 o 
  -3  11  12      200.22      172.32     16.49 o 
  -2  11  12      222.71      209.42     17.85 o 
  -1  11  12      654.24      663.65     26.54 o 
   0  11  12      157.37      155.43     10.24 o 
   1  11  12      897.06      837.06     31.57 o 
   2  11  12      138.77      131.57     12.94 o 
   3  11  12      215.56      226.47     14.07 o 
   4  11  12      357.95      339.30     35.21 o 
   5  11  12      343.35      345.06     18.73 o 
   6  11  12      959.95      897.63     37.31 o 
   7  11  12     1033.91      969.68     58.40 o 
   8  11  12      104.79       99.30      9.71 o 
  -2  12  12      309.25      301.35     15.94 o 
  -1  12  12      260.25      282.29     15.55 o 
   0  12  12      249.63      283.59     15.37 o 
   1  12  12      122.76      124.86      9.21 o 
   2  12  12       74.73       96.30     10.98 o 
   3  12  12      226.71      216.85     18.18 o 
   4  12  12      354.59      358.82     45.46 o 
   5  12  12        0.65       18.79      8.79 o 
   6  12  12      682.09      655.77     42.41 o 
   7  12  12       17.02       25.95      4.89 o 
   0  13  12      161.86      161.73     11.14 o 
   1  13  12      277.14      262.99     15.13 o 
   2  13  12      211.44      196.68     17.79 o 
   3  13  12      226.14      216.19     18.95 o 
   4  13  12        5.14       17.17      5.59 o 
   2  -7  13        6.17       18.83      4.61 o 
   3  -7  13      233.48      227.24     24.87 o 
   4  -7  13      727.69      726.73     31.76 o 
   5  -7  13      145.69      146.27     14.77 o 
   6  -7  13      634.33      645.02     38.29 o 
   0  -6  13      457.00      453.81     23.57 o 
   1  -6  13       69.67       78.24     10.17 o 
   2  -6  13      316.75      304.41     17.79 o 
   3  -6  13      356.00      390.84     26.23 o 
   4  -6  13       46.59       63.69      8.33 o 
   5  -6  13      348.67      323.97     17.99 o 
   6  -6  13      162.34      161.97     15.63 o 
   7  -6  13      191.40      215.89     18.48 o 
   8  -6  13      413.57      380.95     18.31 o 
  -2  -5  13      320.90      351.66     20.16 o 
  -1  -5  13      194.69      209.60     14.64 o 
   0  -5  13      296.73      273.98     16.76 o 
   1  -5  13       23.63       28.98      5.89 o 
   2  -5  13     1209.90     1070.86     42.66 o 
   3  -5  13       85.42      118.33     12.63 o 
   4  -5  13      150.71      149.15     13.94 o 
   5  -5  13      669.73      652.06     43.49 o 
   6  -5  13       77.00       99.29      8.54 o 
   7  -5  13     1123.88     1083.54     55.38 o 
   8  -5  13       37.18       57.64      7.21 o 
   9  -5  13      294.16      283.48     22.38 o 
  -3  -4  13      427.20      439.36     31.19 o 
  -2  -4  13       67.11       75.01     10.49 o 
  -1  -4  13      226.26      251.14     16.20 o 
   0  -4  13       17.12       47.61      7.86 o 
   1  -4  13     1209.01     1106.14     43.84 o 
   2  -4  13      358.37      416.27     21.60 o 
   3  -4  13      113.29      138.59     11.26 o 
   4  -4  13     1156.40     1133.72     43.93 o 
   5  -4  13      253.44      267.49     15.94 o 
   6  -4  13       87.48       85.78      9.90 o 
   7  -4  13     1708.62     1730.25     48.04 o 
   8  -4  13       75.28       90.63      7.78 o 
   9  -4  13     1265.54     1250.97     43.40 o 
  10  -4  13      570.17      530.82     23.02 o 
  -3  -3  13      125.54      122.76     12.72 o 
  -2  -3  13      177.41      169.22     26.28 o 
  -1  -3  13      342.30      336.45     19.43 o 
   0  -3  13      490.23      457.25     23.25 o 
   1  -3  13     1476.72     1487.47     55.33 o 
   2  -3  13       44.57       30.36      8.26 o 
   3  -3  13     2044.18     2051.73    119.06 o 
   4  -3  13      840.39      888.17     76.24 o 
   5  -3  13       51.05       56.91      8.09 o 
   6  -3  13     1147.54     1115.97     33.16 o 
   7  -3  13      405.40      400.84     15.61 o 
   8  -3  13      694.67      652.93     22.24 o 
   9  -3  13      420.08      430.77     19.26 o 
  10  -3  13      102.62      108.87      8.18 o 
  -4  -2  13       98.06      120.35      8.93 o 
  -3  -2  13      363.11      416.63     25.22 o 
  -2  -2  13      671.11      670.23     31.64 o 
  -1  -2  13        1.29       14.91      4.53 o 
   0  -2  13     1276.86     1139.83     94.14 o 
   1  -2  13      259.73      282.40     17.16 o 
   2  -2  13      481.30      466.14     26.80 o 
   3  -2  13      294.25      323.69     18.23 o 
   4  -2  13      144.91      148.10     15.10 o 
   5  -2  13      959.34      831.37     34.36 o 
   6  -2  13     1003.41     1070.78     38.23 o 
   7  -2  13      250.52      266.00     11.79 o 
   8  -2  13      775.51      708.40     23.43 o 
   9  -2  13      191.27      203.72     11.54 o 
  10  -2  13      680.02      698.48     27.25 o 
  11  -2  13      345.55      335.00     16.69 o 
  -4  -1  13      245.40      260.70     12.99 o 
  -3  -1  13      245.63      266.29     16.89 o 
  -2  -1  13       29.54       54.94      8.85 o 
  -1  -1  13     1330.96     1366.47     93.05 o 
   0  -1  13      802.75      812.43     86.29 o 
   1  -1  13       74.02       75.82      9.99 o 
   2  -1  13     1540.48     1555.95     56.88 o 
   3  -1  13       39.73       71.74      9.79 o 
   4  -1  13      318.15      317.54     19.25 o 
   5  -1  13     1611.11     1525.90     44.17 o 
   6  -1  13       26.34       41.06      4.90 o 
   7  -1  13     1298.03     1265.37     36.83 o 
   8  -1  13      684.49      643.94     21.76 o 
   9  -1  13        9.98       15.84      3.13 o 
  10  -1  13      734.03      736.20     27.88 o 
  11  -1  13       37.11       55.55      6.90 o 
  -5   0  13        1.62       12.28      3.09 o 
  -4   0  13      749.54      735.40     33.03 o 
  -3   0  13       86.57       97.64      7.03 o 
  -2   0  13      329.45      300.28     18.05 o 
  -1   0  13     1612.60     1715.42     65.19 o 
   0   0  13       95.22       95.16     13.24 o 
   1   0  13     2347.31     2193.66     76.11 o 
   2   0  13     1143.29     1162.28     45.28 o 
   3   0  13        2.36        4.02      5.86 o 
   4   0  13     1531.14     1496.50     68.61 o 
   5   0  13       18.38       35.34      4.63 o 
   6   0  13      963.96      976.43     29.39 o 
   7   0  13     1998.02     1848.18     51.68 o 
   8   0  13       54.36       65.10      8.32 o 
   9   0  13      779.63      788.82     25.50 o 
  10   0  13      582.16      574.47     29.06 o 
  11   0  13      162.92      158.71     19.73 o 
  -5   1  13      291.08      306.84     15.70 o 
  -4   1  13      686.89      731.23     24.55 o 
  -3   1  13      111.14      135.00      7.98 o 
  -2   1  13      820.40      822.20     39.90 o 
  -1   1  13      633.84      619.40     28.51 o 
   0   1  13      910.30      901.55     60.79 o 
   1   1  13     5589.39     5471.67    171.47 o 
   2   1  13      150.93      200.23     17.57 o 
   3   1  13       11.37       22.74      7.12 o 
   4   1  13       76.71       84.76     11.98 o 
   5   1  13      150.52      140.65      7.98 o 
   6   1  13     2578.44     2463.09     64.55 o 
   7   1  13      398.30      363.34     25.96 o 
   8   1  13     1806.14     1739.44     53.73 o 
   9   1  13     1413.94     1424.57     40.61 o 
  10   1  13       42.55       45.15      5.19 o 
  11   1  13      290.56      298.25     20.64 o 
  12   1  13      322.05      366.08     50.16 o 
  -5   2  13      439.93      454.08     24.34 o 
  -4   2  13      275.19      287.71     12.84 o 
  -3   2  13      722.00      734.98     24.21 o 
  -2   2  13      219.79      239.24     15.72 o 
  -1   2  13       52.15       55.87      8.73 o 
   0   2  13     1056.26     1015.13     41.16 o 
   1   2  13      655.90      675.80     30.62 o 
   2   2  13      573.02      549.15     26.39 o 
   3   2  13       88.56      129.77     15.43 o 
   4   2  13       89.05      106.33      6.97 o 
   5   2  13     2306.22     2144.70     56.40 o 
   6   2  13       93.06       89.24      6.62 o 
   7   2  13      139.94      133.32      7.77 o 
   8   2  13     1076.94     1046.42     42.51 o 
   9   2  13      159.64      160.48      8.53 o 
  10   2  13      167.77      156.73      8.55 o 
  11   2  13      387.21      400.97     15.67 o 
  12   2  13       32.12       31.82      6.90 o 
  -5   3  13      293.91      335.22     22.43 o 
  -4   3  13      182.37      205.75     12.74 o 
  -3   3  13      199.11      213.66     10.48 o 
  -2   3  13      144.59      158.41     10.49 o 
  -1   3  13     1728.85     1770.06    127.09 o 
   0   3  13     1185.23     1137.00     44.46 o 
   1   3  13      162.67      158.78     13.98 o 
   2   3  13     2915.08     2733.41    199.13 o 
   3   3  13      390.18      401.31     29.83 o 
   4   3  13      395.84      365.51     16.40 o 
   5   3  13     1458.68     1409.28     60.99 o 
   6   3  13        9.08       13.91      3.44 o 
   7   3  13     2332.96     2229.61     58.73 o 
   8   3  13      565.66      568.45     21.37 o 
   9   3  13       68.30       82.84      6.04 o 
  10   3  13     1386.43     1388.61     45.83 o 
  11   3  13       48.81       61.11      7.89 o 
  12   3  13      355.13      335.27     20.76 o 
  -5   4  13       32.65       56.12      7.12 o 
  -4   4  13     1022.78     1078.01     38.24 o 
  -3   4  13      380.77      362.91     16.84 o 
  -2   4  13      258.04      251.60     11.69 o 
  -1   4  13     1884.24     1851.74     65.53 o 
   0   4  13       27.85       34.34     10.27 o 
   1   4  13     1425.97     1397.79     66.63 o 
   2   4  13       51.29       52.07     14.07 o 
   3   4  13       57.82       80.52      7.36 o 
   4   4  13     3673.10     3517.46     89.92 o 
   5   4  13        3.13        8.94      3.88 o 
   6   4  13     1065.76     1022.10     30.58 o 
   7   4  13     2249.38     2156.33     59.51 o 
   8   4  13      116.27      120.73     10.09 o 
   9   4  13      422.33      389.05     24.41 o 
  10   4  13      757.68      744.82     31.55 o 
  11   4  13      256.42      232.45     14.43 o 
  -5   5  13      207.96      230.50     18.53 o 
  -4   5  13      621.54      672.12     26.92 o 
  -3   5  13        0.59        9.09      3.00 o 
  -2   5  13     1170.21     1157.09     38.56 o 
  -1   5  13      602.48      586.20     27.16 o 
   0   5  13      236.01      254.53     19.50 o 
   1   5  13     1784.78     1694.79     69.32 o 
   2   5  13      198.32      183.18      9.29 o 
   3   5  13      723.40      721.77     23.30 o 
   4   5  13     1780.52     1718.23     58.48 o 
   5   5  13     2177.46     2134.41     56.63 o 
   6   5  13     2209.38     2150.85     70.78 o 
   7   5  13      217.84      226.46     13.50 o 
   8   5  13      121.71      127.60      9.86 o 
   9   5  13      614.36      576.92     30.99 o 
  10   5  13       19.37       31.44      5.72 o 
  11   5  13      376.47      376.75     19.93 o 
  -5   6  13      217.96      245.30     13.92 o 
  -4   6  13       76.33       90.98      8.86 o 
  -3   6  13      684.58      755.17     37.98 o 
  -2   6  13     1086.86     1157.09     39.71 o 
  -1   6  13      260.67      251.77     14.14 o 
   0   6  13     1541.53     1519.74    105.86 o 
   1   6  13      781.31      799.13     33.48 o 
   2   6  13      313.13      329.01     13.27 o 
   3   6  13      490.54      484.40     17.44 o 
   4   6  13        4.89       14.69      3.60 o 
   5   6  13     1721.82     1721.27    130.28 o 
   6   6  13      776.61      727.00     29.95 o 
   7   6  13        0.81       10.98      5.92 o 
   8   6  13      614.28      600.19     26.91 o 
   9   6  13      107.77      116.10     11.03 o 
  10   6  13      332.17      291.53     16.77 o 
  11   6  13      273.65      283.96     17.54 o 
  -5   7  13       19.38       33.13      5.64 o 
  -4   7  13      429.63      500.72     21.99 o 
  -3   7  13     1178.74     1200.74     41.73 o 
  -2   7  13        1.46       13.17      3.64 o 
  -1   7  13      524.85      580.22     30.86 o 
   0   7  13     1993.38     2072.50     71.90 o 
   1   7  13       12.54       31.14      4.50 o 
   2   7  13      670.55      706.77     22.76 o 
   3   7  13      252.54      249.03     14.29 o 
   4   7  13     1460.61     1431.94     51.22 o 
   5   7  13      612.06      579.88     25.41 o 
   6   7  13       25.17       37.54      6.39 o 
   7   7  13      887.62      837.94     55.65 o 
   8   7  13      162.15      168.79     15.00 o 
   9   7  13       52.69       76.91     13.59 o 
  10   7  13      934.23      899.51     37.20 o 
  11   7  13       33.09       48.52      7.25 o 
  -4   8  13      546.04      588.82     24.81 o 
  -3   8  13      390.44      436.60     19.69 o 
  -2   8  13      271.10      307.42     15.43 o 
  -1   8  13     1158.68     1189.33     40.54 o 
   0   8  13        0.42       12.47      4.21 o 
   1   8  13     1462.95     1366.86     48.85 o 
   2   8  13      644.92      632.50     27.04 o 
   3   8  13        1.24        9.57      5.71 o 
   4   8  13     4152.69     4201.17    133.13 o 
   5   8  13       23.67       33.12      6.04 o 
   6   8  13      348.05      351.26     18.37 o 
   7   8  13      684.38      707.84     30.57 o 
   8   8  13        5.23        8.63      3.39 o 
   9   8  13      552.23      540.16     25.93 o 
  10   8  13      237.85      268.62     21.02 o 
  -4   9  13      508.99      567.08     24.34 o 
  -3   9  13        8.55       23.33      4.68 o 
  -2   9  13      803.93      804.90     42.64 o 
  -1   9  13      217.06      247.52     18.32 o 
   0   9  13      160.18      193.82     14.77 o 
   1   9  13      656.80      636.22     29.33 o 
   2   9  13        2.78       15.32      4.03 o 
   3   9  13      827.99      800.77     32.88 o 
   4   9  13     1005.73     1034.08     40.09 o 
   5   9  13      463.99      498.18     23.64 o 
   6   9  13      349.27      356.81     19.04 o 
   7   9  13       27.41       45.29      7.17 o 
   8   9  13      227.20      219.84     14.28 o 
   9   9  13      698.19      706.08     37.98 o 
  -3  10  13      207.52      235.30     18.98 o 
  -2  10  13      469.49      431.15     28.01 o 
  -1  10  13       48.76       64.08      9.86 o 
   0  10  13      313.98      343.68     22.73 o 
   1  10  13       78.79      110.17     11.51 o 
   2  10  13       77.34       96.97      9.02 o 
   3  10  13      986.09      923.79     38.92 o 
   4  10  13       89.39      105.64      9.35 o 
   5  10  13     1371.79     1358.07     50.90 o 
   6  10  13        2.66        5.81      4.08 o 
   7  10  13      161.84      165.73     12.61 o 
   8  10  13      404.70      384.75     44.53 o 
  -2  11  13       29.81       47.78      9.26 o 
  -1  11  13      242.25      276.82     20.77 o 
   0  11  13      880.69      856.04     45.03 o 
   1  11  13      252.06      263.51     19.68 o 
   2  11  13      285.31      265.83     20.01 o 
   3  11  13      224.17      218.31     30.76 o 
   4  11  13     1298.00     1264.31     48.20 o 
   5  11  13     1252.09     1202.76     46.80 o 
   6  11  13       19.21       36.92      9.84 o 
   7  11  13      525.44      507.64     25.29 o 
  -1  12  13      375.06      361.93     17.72 o 
   0  12  13        0.81       25.22      7.43 o 
   1  12  13      171.15      209.92     17.82 o 
   2  12  13      985.92      903.55     48.12 o 
   3  12  13       39.50       52.06     10.45 o 
   4  12  13     1065.48      992.16     40.50 o 
   5  12  13        4.98       25.08      5.26 o 
   6  12  13       92.11      110.96     10.48 o 
   3  -6  14      352.27      378.59     26.10 o 
   4  -6  14      292.98      357.26     37.40 o 
   5  -6  14       69.71       87.04     16.21 o 
   0  -5  14      309.04      323.78     37.43 o 
   1  -5  14      271.72      287.44     18.05 o 
   2  -5  14      254.82      286.14     18.33 o 
   3  -5  14      556.43      545.67     26.72 o 
   4  -5  14       67.46       85.72     10.21 o 
   5  -5  14      493.99      486.06     27.44 o 
   6  -5  14      472.95      513.92     45.61 o 
   7  -5  14      148.19      180.98     17.12 o 
   8  -5  14      331.66      324.57     23.83 o 
  -1  -4  14      373.71      398.43     27.44 o 
   0  -4  14      268.52      296.31     18.69 o 
   1  -4  14       16.45       33.75      6.06 o 
   2  -4  14      656.17      731.84     62.42 o 
   3  -4  14      125.28      159.99     12.44 o 
   4  -4  14      271.03      289.20     18.75 o 
   5  -4  14      453.49      486.65     29.67 o 
   6  -4  14       71.06      112.63     10.44 o 
   7  -4  14      596.82      614.35     62.72 o 
   8  -4  14      437.64      436.81     32.17 o 
   9  -4  14      112.78      130.64      9.30 o 
  -2  -3  14      345.27      396.24     22.59 o 
  -1  -3  14      623.25      607.43     29.57 o 
   0  -3  14       48.11       66.16      9.38 o 
   1  -3  14      501.35      546.90     45.41 o 
   2  -3  14      650.36      684.75     31.20 o 
   3  -3  14      566.73      566.19     39.70 o 
   4  -3  14     1907.49     2089.92    218.21 o 
   5  -3  14      622.30      589.89     48.03 o 
   6  -3  14      138.52      152.84     11.52 o 
   7  -3  14      906.43      866.29     28.37 o 
   8  -3  14       67.60       90.75      6.52 o 
   9  -3  14      283.03      273.23     14.45 o 
  10  -3  14       29.52       43.53      6.13 o 
  -3  -2  14      118.74      143.39     12.34 o 
  -2  -2  14     1119.96     1174.20     50.62 o 
  -1  -2  14      698.88      679.99     31.94 o 
   0  -2  14       68.63       78.72     10.43 o 
   1  -2  14      597.52      692.13     79.19 o 
   2  -2  14       97.90      114.18     10.61 o 
   3  -2  14      713.70      722.20     32.20 o 
   4  -2  14     1544.50     1503.41     55.82 o 
   5  -2  14       39.36       48.14      7.29 o 
   6  -2  14     1042.92     1039.45     41.51 o 
   7  -2  14      144.32      169.34      9.14 o 
   8  -2  14      202.47      204.63     10.31 o 
   9  -2  14      597.14      622.76     25.13 o 
  10  -2  14       37.44       48.37      6.38 o 
  -3  -1  14      307.27      323.65     19.84 o 
  -2  -1  14      881.88      993.87     85.75 o 
  -1  -1  14        0.22        7.56      4.29 o 
   0  -1  14      465.75      495.89     72.59 o 
   1  -1  14      435.10      514.95     33.93 o 
   2  -1  14      193.05      225.11     15.24 o 
   3  -1  14      584.86      618.07     28.77 o 
   4  -1  14       79.34       90.44     11.65 o 
   5  -1  14      686.42      687.56     37.15 o 
   6  -1  14      451.61      508.45     18.25 o 
   7  -1  14      175.82      193.59     11.75 o 
   8  -1  14      525.60      538.26     19.45 o 
   9  -1  14      154.49      157.38      8.74 o 
  10  -1  14      151.75      156.01     10.11 o 
  11  -1  14      653.52      658.88     30.53 o 
  -4   0  14       92.10      112.98     12.42 o 
  -3   0  14      576.24      633.62     53.96 o 
  -2   0  14      251.84      302.79     33.12 o 
  -1   0  14      925.00     1033.66     42.55 o 
   0   0  14      524.89      577.43     28.55 o 
   1   0  14       25.26       46.44      8.47 o 
   2   0  14     1008.58      963.33     70.51 o 
   3   0  14      886.58      872.77     36.55 o 
   4   0  14      250.46      248.86     23.73 o 
   5   0  14      956.61      969.46     39.61 o 
   6   0  14       44.62       53.75      8.46 o 
   7   0  14      573.24      580.70     27.29 o 
   8   0  14      145.49      152.24      8.51 o 
   9   0  14      207.93      233.74     15.25 o 
  10   0  14      718.85      698.92     26.85 o 
  11   0  14      381.94      435.20     27.84 o 
  -4   1  14      235.81      255.81     24.32 o 
  -3   1  14      148.61      195.32     28.04 o 
  -2   1  14      190.48      203.79     14.50 o 
  -1   1  14      927.97     1026.62    106.05 o 
   0   1  14       30.38       45.09      8.26 o 
   1   1  14      771.53      849.72     49.71 o 
   2   1  14     1091.83     1143.17     45.48 o 
   3   1  14      190.01      184.80     14.00 o 
   4   1  14      908.72      931.90     38.52 o 
   5   1  14      864.30      879.75     31.35 o 
   6   1  14      754.37      760.44     24.24 o 
   7   1  14      441.61      417.47     15.80 o 
   8   1  14        6.65       11.17      3.01 o 
   9   1  14     1367.48     1376.23     39.94 o 
  10   1  14      483.99      457.79     17.37 o 
  11   1  14        0.57        3.28      2.39 o 
  -4   2  14      835.30      868.56     28.22 o 
  -3   2  14       15.69       25.18      6.09 o 
  -2   2  14      622.79      679.85     31.44 o 
  -1   2  14      178.86      189.04     14.11 o 
   0   2  14      117.65      119.17     12.35 o 
   1   2  14      630.68      747.87     33.05 o 
   2   2  14        8.46       15.11      6.46 o 
   3   2  14     2840.05     3032.86    101.27 o 
   4   2  14     1250.20     1224.88     47.30 o 
   5   2  14      182.10      192.51      9.47 o 
   6   2  14      751.98      736.84     23.66 o 
   7   2  14      308.33      310.91     12.99 o 
   8   2  14      412.56      393.92     15.23 o 
   9   2  14      728.19      685.94     25.00 o 
  10   2  14        0.38        9.65      2.68 o 
  11   2  14      782.21      822.52     48.87 o 
  -4   3  14      246.33      280.73     14.70 o 
  -3   3  14        7.86       22.01      5.66 o 
  -2   3  14      817.27      894.01     39.84 o 
  -1   3  14       16.01       30.58      7.03 o 
   0   3  14      472.80      524.31     26.04 o 
   1   3  14      377.37      418.17     22.16 o 
   2   3  14      191.51      198.98     14.22 o 
   3   3  14     1104.44     1079.68     43.18 o 
   4   3  14      712.47      701.93     22.98 o 
   5   3  14      935.45      931.01     28.49 o 
   6   3  14      569.28      503.90     17.86 o 
   7   3  14      132.48      131.16      7.78 o 
   8   3  14      836.13      862.19     27.25 o 
   9   3  14       91.76       90.16      6.34 o 
  10   3  14      154.61      153.04      8.41 o 
  11   3  14      484.07      516.79     40.93 o 
  -4   4  14      145.92      190.83     25.24 o 
  -3   4  14      451.46      509.83     33.61 o 
  -2   4  14        6.50       10.70      5.12 o 
  -1   4  14      987.54     1037.55     58.39 o 
   0   4  14      448.83      537.45     26.09 o 
   1   4  14       66.87       75.03     10.20 o 
   2   4  14      368.81      373.21     21.83 o 
   3   4  14      906.70      871.95     36.36 o 
   4   4  14      739.35      751.98     24.07 o 
   5   4  14      908.29      885.61     27.66 o 
   6   4  14        0.38        3.55      2.44 o 
   7   4  14      751.57      740.77     23.86 o 
   8   4  14      683.33      704.04     23.21 o 
   9   4  14        1.09       11.25      3.43 o 
  10   4  14      750.56      730.65     62.98 o 
  11   4  14       43.07       76.22     11.83 o 
  -4   5  14      232.12      243.69     13.71 o 
  -3   5  14      192.76      207.20     14.50 o 
  -2   5  14      158.57      171.06     16.19 o 
  -1   5  14     1737.46     1826.83     94.56 o 
   0   5  14        7.02       24.20      6.44 o 
   1   5  14      546.11      625.07     28.87 o 
   2   5  14     1651.38     1633.14    108.44 o 
   3   5  14      194.22      188.24      9.56 o 
   4   5  14     1057.12     1033.81     31.08 o 
   5   5  14      193.81      211.92     10.35 o 
   6   5  14     1053.46     1028.96     31.27 o 
   7   5  14      735.11      738.58     30.87 o 
   8   5  14      148.33      157.26     25.04 o 
   9   5  14      557.72      540.12     24.98 o 
  10   5  14      584.64      597.95     57.06 o 
  11   5  14       60.63       82.36      9.96 o 
  -4   6  14      207.65      232.04     16.19 o 
  -3   6  14        0.42        6.86      4.60 o 
  -2   6  14      777.58      823.52     45.96 o 
  -1   6  14      247.19      290.66     17.62 o 
   0   6  14      488.32      530.90     25.62 o 
   1   6  14      975.25     1022.00     61.31 o 
   2   6  14      602.33      621.23     28.29 o 
   3   6  14      230.21      257.35     11.57 o 
   4   6  14      766.94      804.41     25.77 o 
   5   6  14        4.75       15.98      4.12 o 
   6   6  14     1127.89     1131.88     42.88 o 
   7   6  14      255.23      242.87     14.47 o 
   8   6  14      295.25      297.19     16.68 o 
   9   6  14      483.23      510.20     24.67 o 
  10   6  14        8.73       24.22      6.74 o 
  -4   7  14       46.93       66.38     11.68 o 
  -3   7  14      260.18      311.09     17.07 o 
  -2   7  14      275.72      322.01     23.79 o 
  -1   7  14        4.65       18.32      6.54 o 
   0   7  14      474.62      539.02     25.78 o 
   1   7  14      197.42      215.20     14.43 o 
   2   7  14       53.80       88.64      6.74 o 
   3   7  14      791.79      774.60     31.49 o 
   4   7  14       51.24       67.57      8.19 o 
   5   7  14      225.11      221.19     13.76 o 
   6   7  14       60.98       82.65      8.32 o 
   7   7  14      109.37      127.08     10.41 o 
   8   7  14      878.44      849.54     35.19 o 
   9   7  14      205.66      188.70     22.70 o 
  10   7  14      194.61      185.69     13.15 o 
  -3   8  14      737.89      762.64     29.94 o 
  -2   8  14       81.41      124.34     12.84 o 
  -1   8  14      378.68      380.85     26.38 o 
   0   8  14       64.90       87.41     12.41 o 
   1   8  14        0.67        9.26      6.01 o 
   2   8  14     1039.09     1183.20     44.32 o 
   3   8  14      792.33      765.19     31.68 o 
   4   8  14      161.11      176.06     11.94 o 
   5   8  14      189.46      215.41     13.71 o 
   6   8  14       41.26       54.49      7.66 o 
   7   8  14      794.42      744.63     32.04 o 
   8   8  14      521.54      530.64     25.57 o 
   9   8  14       44.73       51.10      7.76 o 
  -3   9  14      136.53      161.64     11.51 o 
  -2   9  14        1.38       11.88      4.31 o 
   1   9  14      181.08      190.74     14.60 o 
   2   9  14      610.76      598.01     26.45 o 
   3   9  14       15.10       30.19      5.72 o 
   4   9  14      493.70      505.21     30.73 o 
   5   9  14      299.77      295.69     31.26 o 
   6   9  14      144.78      130.75     10.89 o 
   7   9  14      673.42      694.16     52.31 o 
   8   9  14       36.39       47.67      7.56 o 
   9   9  14      769.35      761.79     43.60 o 
  -2  10  14      272.55      265.70     19.81 o 
   1  10  14      254.85      217.42     16.43 o 
   2  10  14       97.26      103.26      9.24 o 
   3  10  14      761.46      757.76     31.94 o 
   4  10  14      259.60      284.88     30.93 o 
   5  10  14       10.10       32.70     10.65 o 
   6  10  14      286.93      280.91     19.91 o 
   7  10  14      130.87      130.49     11.20 o 
   8  10  14      110.47      134.19     11.42 o 
   1  11  14        8.54       31.29      6.90 o 
   2  11  14       39.25       51.57      9.56 o 
   3  11  14      477.61      499.67     24.26 o 
   4  11  14       58.58       72.97     15.16 o 
   5  11  14      108.13      139.80     11.80 o 
   6  11  14      651.92      635.83     50.12 o 
   1  12  14        7.67       20.74      6.47 o 
   2  12  14     1105.48     1017.14     52.60 o 
   3  12  14       17.62       46.06      8.99 o 
   4  12  14        0.99       12.48      4.05 o 
   4  -5  15      613.05      647.10     30.27 o 
   1  -4  15      286.37      298.43     18.88 o 
   2  -4  15      159.71      187.39     14.54 o 
   3  -4  15      628.72      643.09     40.58 o 
   4  -4  15      134.86      183.89     14.02 o 
   5  -4  15      468.37      497.57     28.74 o 
   6  -4  15      644.08      661.61     68.18 o 
   7  -4  15       47.40       78.95     22.38 o 
   0  -3  15      632.20      692.36     94.32 o 
   1  -3  15        2.38       16.99      5.91 o 
   2  -3  15      650.29      733.49     53.81 o 
   3  -3  15      260.26      313.36     19.11 o 
   4  -3  15       61.91       91.10     10.86 o 
   5  -3  15      655.55      676.06     56.69 o 
   6  -3  15        4.92       14.01      3.82 o 
   7  -3  15      218.88      226.06     14.99 o 
   8  -3  15      381.25      451.98     53.97 o 
  -1  -2  15      462.13      456.41     25.31 o 
   0  -2  15       26.90       42.61      8.44 o 
   1  -2  15      182.65      205.37     22.75 o 
   2  -2  15      825.89      882.19     56.33 o 
   3  -2  15        5.57       20.04      8.15 o 
   4  -2  15      817.91      839.70     57.59 o 
   5  -2  15      123.47      143.95     16.61 o 
   6  -2  15      394.50      434.01     28.27 o 
   7  -2  15      952.20      975.12     40.40 o 
   8  -2  15        0.48        9.18      7.15 o 
   9  -2  15      514.48      521.53     22.40 o 
  -2  -1  15      161.47      168.03     15.83 o 
  -1  -1  15      312.61      326.83     20.37 o 
   0  -1  15      269.82      314.07     19.33 o 
   1  -1  15     1486.99     1471.62     56.38 o 
   2  -1  15        9.99       26.84      6.22 o 
   3  -1  15      259.49      298.30     18.36 o 
   4  -1  15     1425.82     1459.91     55.37 o 
   5  -1  15        3.21       16.73      5.00 o 
   6  -1  15      602.82      651.81     35.59 o 
   7  -1  15      235.69      240.55     11.41 o 
   8  -1  15      278.85      297.03     13.09 o 
   9  -1  15      806.74      871.05     29.65 o 
  10  -1  15      184.21      197.92     11.87 o 
  -2   0  15      503.63      537.93     27.86 o 
  -1   0  15       58.66      107.30     12.25 o 
   0   0  15      540.70      555.84     27.71 o 
   1   0  15      316.58      343.13     29.07 o 
   2   0  15      204.56      217.81     14.94 o 
   3   0  15      765.05      783.60     34.53 o 
   4   0  15      273.90      285.60     17.90 o 
   5   0  15      736.66      793.80     34.61 o 
   6   0  15      366.63      367.84     20.30 o 
   7   0  15      145.17      140.36      8.10 o 
   8   0  15      598.12      601.09     21.39 o 
   9   0  15      251.45      258.15     12.13 o 
  10   0  15      251.39      282.70     13.10 o 
  -3   1  15       71.68       85.01     11.09 o 
  -2   1  15      121.11      138.31     12.95 o 
  -1   1  15      198.81      232.82     16.11 o 
   0   1  15      524.27      586.90     28.54 o 
   1   1  15       41.91       71.38      9.90 o 
   2   1  15      355.27      384.84     37.08 o 
   3   1  15      322.15      323.01     19.86 o 
   4   1  15      344.87      305.07     18.55 o 
   5   1  15     1653.25     1767.76     64.71 o 
   6   1  15      122.96      145.00     17.32 o 
   7   1  15      576.95      596.51     34.34 o 
   8   1  15      291.76      292.81     12.69 o 
   9   1  15        1.76        9.34      3.91 o 
  10   1  15     1050.61     1127.80     45.20 o 
  -3   2  15       68.60       92.06     11.91 o 
  -2   2  15       19.94       25.38      6.03 o 
  -1   2  15      688.08      759.13     34.10 o 
   0   2  15       59.43       71.84     10.60 o 
   1   2  15      947.83      972.77     40.64 o 
   2   2  15     1016.79      984.52     41.04 o 
   3   2  15      621.57      661.82     30.99 o 
   4   2  15     1933.45     2027.03     79.26 o 
   5   2  15     1166.24     1186.41     47.25 o 
   6   2  15        1.63       14.31      3.31 o 
   7   2  15     1045.43     1015.60     34.43 o 
   8   2  15       37.58       60.70      6.11 o 
   9   2  15      458.51      455.48     17.45 o 
  10   2  15      897.08      953.75     30.45 o 
  -3   3  15        1.88       11.38      4.71 o 
  -2   3  15      574.28      593.28     46.97 o 
  -1   3  15      147.19      152.46     12.42 o 
   0   3  15      105.69      151.85     13.02 o 
   1   3  15     1414.47     1518.56     73.35 o 
   2   3  15      194.38      225.70     15.83 o 
   3   3  15      186.42      195.82     14.19 o 
   4   3  15     1722.15     1829.20     76.65 o 
   5   3  15      161.56      169.17      8.94 o 
   6   3  15      518.73      508.64     18.79 o 
   7   3  15      556.74      582.44     27.82 o 
   8   3  15      426.01      444.71     17.01 o 
   9   3  15      584.01      608.88     24.90 o 
  10   3  15      155.78      192.40     19.59 o 
  -3   4  15       92.46      119.79     16.66 o 
  -2   4  15      409.68      442.35     23.44 o 
  -1   4  15        0.00       10.00      4.41 o 
   0   4  15      724.67      777.52     34.55 o 
   1   4  15      833.17      868.05     37.23 o 
   2   4  15      205.91      197.99     14.50 o 
   3   4  15     1104.89     1139.98     67.40 o 
   4   4  15        6.99       13.37      6.14 o 
   5   4  15      670.60      692.77     30.35 o 
   6   4  15     1384.07     1308.96     38.20 o 
   7   4  15       39.85       52.58      5.82 o 
   8   4  15      738.97      751.24     26.27 o 
   9   4  15      501.25      519.81     33.61 o 
  10   4  15      325.91      318.32     17.95 o 
  -3   5  15      215.00      215.96     19.71 o 
  -2   5  15        0.99        7.40      4.51 o 
  -1   5  15      580.10      648.91     49.06 o 
   0   5  15     1494.08     1565.00     58.75 o 
   1   5  15        3.05       16.38      5.92 o 
   2   5  15      694.97      692.09     31.34 o 
   3   5  15      678.40      713.65     36.30 o 
   4   5  15      112.56      128.80      7.80 o 
   5   5  15      426.50      439.41     16.86 o 
   6   5  15       23.07       40.95      4.97 o 
   7   5  15      489.02      478.63     22.76 o 
   8   5  15      334.46      347.14     24.84 o 
   9   5  15       13.51       26.86      5.34 o 
  10   5  15     1016.07     1001.47     40.95 o 
  -3   6  15      135.17      160.28     16.76 o 
  -2   6  15      146.30      162.73     16.33 o 
  -1   6  15     1169.95     1226.36     63.02 o 
   0   6  15      252.96      251.82     16.40 o 
   1   6  15      442.88      478.35     31.89 o 
   2   6  15     1239.26     1345.63     51.60 o 
   3   6  15        6.90       22.57      5.83 o 
   4   6  15      611.78      616.10     21.34 o 
   5   6  15      325.24      320.16     17.21 o 
   6   6  15      292.38      297.34     16.60 o 
   7   6  15     1048.16     1078.81     49.18 o 
   8   6  15        5.85       15.82      4.20 o 
   9   6  15      532.22      501.54     24.56 o 
  10   6  15      754.86      847.75     46.61 o 
  -3   7  15       13.88       15.03      6.67 o 
  -2   7  15      141.78      186.29     17.55 o 
  -1   7  15      294.60      332.66     24.66 o 
   0   7  15      124.32      156.01     12.21 o 
   1   7  15      816.59      909.55     38.44 o 
   2   7  15       47.27       65.70      9.42 o 
   3   7  15     1055.16     1046.69     57.74 o 
   4   7  15      671.65      634.67     27.49 o 
   5   7  15       27.72       39.52      6.40 o 
   6   7  15      324.24      359.91     19.04 o 
   7   7  15      693.58      648.94     29.30 o 
   8   7  15      324.90      339.47     18.96 o 
   9   7  15      891.02      856.76     44.70 o 
  -2   8  15      130.23      150.95     16.03 o 
  -1   8  15       10.06       18.88      7.50 o 
   1   8  15      897.58      962.85     63.91 o 
   2   8  15      398.84      445.65     37.53 o 
   3   8  15      915.92      880.37     35.66 o 
   4   8  15       66.18       78.32      7.92 o 
   5   8  15      344.16      352.26     18.70 o 
   6   8  15      686.52      673.67     29.69 o 
   7   8  15        0.61        3.12      3.36 o 
   8   8  15      406.87      449.72     23.01 o 
   9   8  15      102.47      133.43     10.71 o 
   2   9  15      568.29      620.27     46.66 o 
   3   9  15       17.35       32.16      5.69 o 
   4   9  15      536.12      553.58     25.87 o 
   5   9  15      806.91      855.77     42.21 o 
   6   9  15      159.64      171.44     13.82 o 
   7   9  15      514.71      537.06     26.14 o 
   8   9  15      538.39      531.52     26.10 o 
   2  10  15      713.66      701.50     37.70 o 
   3  10  15      152.28      167.27     11.92 o 
   4  10  15      983.65      973.27     39.59 o 
   5  10  15      285.51      306.25     17.86 o 
   6  10  15       38.94       57.91      8.26 o 
   7  10  15      905.08      967.86    131.17 o 
   2  11  15       41.19       50.84      9.46 o 
   3  11  15      296.66      319.72     17.90 o 
   4  11  15     1011.27     1006.31     48.10 o 
   5  11  15       10.77       25.66      5.81 o 
   2  -3  16       54.31       87.15     10.76 o 
   3  -3  16      535.66      555.14     28.54 o 
   4  -3  16       71.74      105.11     12.56 o 
   5  -3  16      163.10      163.13     13.41 o 
   6  -3  16      396.13      416.04     22.81 o 
   1  -2  16      126.29      147.16     13.93 o 
   2  -2  16      593.71      579.20     29.09 o 
   3  -2  16      143.23      192.13     16.56 o 
   4  -2  16       62.56       85.36     11.71 o 
   5  -2  16      444.41      492.91     31.23 o 
   6  -2  16        3.06       13.18      5.27 o 
   7  -2  16      529.80      550.93     67.15 o 
   8  -2  16      668.20      655.44     52.81 o 
   0  -1  16       40.45       61.49     10.40 o 
   1  -1  16      229.17      231.98     16.87 o 
   2  -1  16      461.08      506.29     26.40 o 
   3  -1  16        5.43       31.53      6.43 o 
   4  -1  16      674.24      731.60     33.75 o 
   5  -1  16      254.48      259.09     16.90 o 
   6  -1  16       60.40       55.82      8.39 o 
   7  -1  16      812.62      858.19     58.05 o 
   8  -1  16      141.29      167.84     19.99 o 
  -1   0  16      340.91      376.00     25.82 o 
   0   0  16       14.52       12.20      5.63 o 
   1   0  16      575.97      647.61     44.13 o 
   2   0  16        7.37       14.71      5.13 o 
   3   0  16      701.47      744.62     34.00 o 
   4   0  16     1048.63     1056.97     44.03 o 
   5   0  16       34.93       57.51      9.12 o 
   6   0  16      446.45      478.63     24.80 o 
   7   0  16      626.33      672.83     31.32 o 
   8   0  16      202.75      243.01     16.74 o 
   9   0  16      428.12      460.48     18.25 o 
  -1   1  16       83.31      105.33     13.25 o 
   0   1  16      326.67      362.13     26.75 o 
   1   1  16      126.75      170.44     13.51 o 
   2   1  16      201.33      250.27     16.76 o 
   3   1  16      771.29      774.01     34.97 o 
   4   1  16      131.30      167.44     13.47 o 
   5   1  16      885.04      964.46     53.54 o 
   6   1  16     1084.07     1164.08     46.77 o 
   7   1  16       31.11       57.13     10.92 o 
   8   1  16      377.78      390.35     15.81 o 
   9   1  16      168.03      186.93     14.00 o 
  -2   2  16      726.68      914.21    116.99 o 
  -1   2  16       80.34      116.49     13.89 o 
   0   2  16      251.04      284.50     38.97 o 
   1   2  16        2.46       14.28     13.26 o 
   2   2  16      973.31     1071.93     44.67 o 
   3   2  16      144.56      198.47     15.12 o 
   4   2  16      170.56      211.14     15.25 o 
   5   2  16     1466.91     1467.67    105.32 o 
   6   2  16      530.69      593.26     57.32 o 
   7   2  16      175.84      206.44     10.22 o 
   8   2  16      488.96      450.35     17.47 o 
   9   2  16       16.63       29.05      4.81 o 
  10   2  16      484.83      513.59     19.40 o 
  -2   3  16      112.29      142.41     12.45 o 
  -1   3  16      790.38      874.62     38.89 o 
   0   3  16       11.58       34.89     10.20 o 
   1   3  16       94.18      125.79     11.81 o 
   2   3  16     1089.67     1264.66     81.52 o 
   3   3  16        0.11       15.87      5.27 o 
   4   3  16     1421.43     1427.99    104.98 o 
   5   3  16        2.41       13.07      5.10 o 
   6   3  16      143.93      149.05     11.97 o 
   7   3  16      963.14      986.90     30.85 o 
   8   3  16       16.88       23.25      3.53 o 
   9   3  16      569.51      594.70     21.36 o 
  10   3  16      285.56      276.41     16.47 o 
  -2   4  16      872.71     1030.38    119.06 o 
  -1   4  16      410.26      491.14     26.55 o 
   0   4  16        2.03        5.87      4.30 o 
   1   4  16     1173.38     1279.03     52.86 o 
   2   4  16       71.09      104.43     12.23 o 
   3   4  16      441.16      464.01     26.86 o 
   4   4  16     1015.38     1173.89     47.33 o 
   5   4  16       12.99       28.35      6.57 o 
   6   4  16      537.20      510.30     18.75 o 
   7   4  16      668.21      677.73     23.31 o 
   8   4  16      203.05      205.07     10.25 o 
   9   4  16     1108.17     1156.64     45.54 o 
  10   4  16       90.69      125.24     10.56 o 
  -2   5  16      511.45      592.09     38.49 o 
  -1   5  16        0.55       10.82      6.02 o 
   0   5  16      334.08      373.98     43.82 o 
   1   5  16      153.18      212.34     15.18 o 
   2   5  16       40.51       68.36      9.88 o 
   3   5  16     1121.55     1237.30     49.38 o 
   4   5  16      102.85      130.88     12.43 o 
   5   5  16      208.86      227.98     28.95 o 
   6   5  16      198.36      204.58     10.35 o 
   7   5  16       62.63       88.83      8.41 o 
   8   5  16      425.92      438.19     27.76 o 
   9   5  16      186.54      184.05     12.78 o 
  -2   6  16      297.86      365.28     28.07 o 
  -1   6  16      105.56      144.05     15.70 o 
   0   6  16      213.96      261.96     17.14 o 
   1   6  16        6.29       22.79      5.18 o 
   2   6  16      787.66      806.31     35.57 o 
   3   6  16      451.30      523.29     26.49 o 
   4   6  16      136.22      173.88     17.49 o 
   5   6  16     1108.05     1056.98     41.35 o 
   6   6  16       98.36      127.39     18.07 o 
   7   6  16      429.86      462.47     22.84 o 
   8   6  16      221.39      232.21     14.76 o 
   9   6  16      154.56      172.04     12.31 o 
  -1   7  16      432.26      517.93     34.21 o 
   0   7  16        0.70       23.16      7.73 o 
   1   7  16      453.37      487.17     35.07 o 
   2   7  16      546.58      586.92     28.00 o 
   3   7  16       47.60       57.31     15.73 o 
   4   7  16      651.88      658.36     50.60 o 
   5   7  16      296.11      273.16     35.54 o 
   6   7  16       84.97      108.10      9.79 o 
   7   7  16      972.57     1023.94     52.65 o 
   8   7  16       37.37       59.03      8.48 o 
  -1   8  16      179.01      215.96     19.28 o 
   1   8  16      644.81      707.51     52.63 o 
   2   8  16      159.23      212.97     24.52 o 
   3   8  16      170.10      197.11     23.63 o 
   4   8  16      458.06      473.05     22.79 o 
   5   8  16       61.53       81.84      8.29 o 
   6   8  16      944.49      981.21     40.15 o 
   7   8  16      236.22      277.56     20.46 o 
   8   8  16      112.10      147.44     11.13 o 
   2   9  16       37.69       50.90     12.68 o 
   3   9  16      361.86      404.77     36.07 o 
   4   9  16       10.48       26.33      5.09 o 
   5   9  16      377.87      388.39     20.63 o 
   6   9  16      698.04      738.18     32.81 o 
   7   9  16        1.63       11.86      8.21 o 
   3  10  16      118.63      141.49     26.66 o 
   4  10  16        6.20       19.90      7.30 o 
   5  10  16      335.26      378.31     20.73 o 
   3  -1  17      503.19      564.78     59.68 o 
   4  -1  17       11.53       26.11      7.21 o 
   5  -1  17      536.50      636.89     49.64 o 
   6  -1  17        5.63       20.62      6.17 o 
   1   0  17      206.81      221.67     15.83 o 
   2   0  17      526.72      648.16     32.50 o 
   3   0  17        9.12       15.89     13.07 o 
   4   0  17      734.64      824.97     37.70 o 
   5   0  17      185.69      242.61     29.75 o 
   6   0  17      511.41      583.19     29.47 o 
   7   0  17     1087.86     1197.83     79.24 o 
   1   1  17      781.87      898.28     50.31 o 
   2   1  17      242.23      331.90     20.99 o 
   3   1  17      131.00      165.43     14.76 o 
   4   1  17      985.15     1128.58     47.31 o 
   5   1  17       51.32       80.74     13.46 o 
   6   1  17     1092.63     1203.40     49.29 o 
   7   1  17      457.94      523.26     27.09 o 
   8   1  17      101.78      130.75     12.50 o 
   0   2  17      501.84      533.25     28.01 o 
   1   2  17      456.15      569.50     37.78 o 
   2   2  17        8.56       34.20      8.28 o 
   3   2  17      213.94      248.90     17.18 o 
   4   2  17      396.73      464.99     25.21 o 
   5   2  17      266.09      314.66     19.77 o 
   6   2  17      482.05      544.29     47.75 o 
   7   2  17       72.19      104.31     12.11 o 
   8   2  17      529.26      562.41     20.90 o 
   0   3  17      504.03      636.70     90.38 o 
   1   3  17      387.56      441.78     24.89 o 
   2   3  17      493.04      583.39     29.63 o 
   3   3  17      199.75      274.89     18.23 o 
   4   3  17      174.60      207.10     15.45 o 
   5   3  17      433.32      506.87     26.76 o 
   6   3  17       10.75       33.93      9.71 o 
   7   3  17     1100.04     1123.84     46.52 o 
   8   3  17      541.89      563.41     20.96 o 
   0   4  17      178.65      208.09     16.59 o 
   1   4  17      112.12      143.57     25.27 o 
   2   4  17      154.29      182.37     14.47 o 
   3   4  17       49.75       67.92     10.15 o 
   4   4  17      975.03     1090.77     45.59 o 
   5   4  17      582.18      641.60     44.37 o 
   6   4  17       10.39       25.36      5.58 o 
   7   4  17      881.28      951.84     30.84 o 
   8   4  17       10.44       22.99      4.77 o 
   0   5  17        9.02       21.41      7.38 o 
   1   5  17      353.85      386.29     28.64 o 
   2   5  17      138.30      212.57     15.94 o 
   3   5  17      539.63      619.86     30.12 o 
   4   5  17      482.84      543.74     33.65 o 
   5   5  17       29.16       55.53     11.37 o 
   6   5  17      548.62      608.07     29.35 o 
   7   5  17      135.59      153.61     11.16 o 
   8   5  17      140.55      149.53     11.81 o 
   0   6  17       61.12       94.60     16.61 o 
   1   6  17      218.26      298.62     19.26 o 
   2   6  17      160.01      230.17     17.06 o 
   3   6  17      305.81      355.68     21.08 o 
   4   6  17      209.16      278.64     30.36 o 
   5   6  17      521.73      527.98     45.69 o 
   6   6  17     1048.06     1080.65     42.82 o 
   7   6  17        3.10       14.35      4.46 o 
   8   6  17      168.65      206.37     13.65 o 
   1   7  17        0.28       24.06      6.81 o 
   2   7  17      481.36      630.16     50.11 o 
   3   7  17      152.35      202.02     25.78 o 
   4   7  17       42.78       67.20     16.36 o 
   5   7  17      779.94      825.21     61.06 o 
   6   7  17      423.51      484.37     32.55 o 
   7   7  17      340.10      392.27     20.94 o 
   2   8  17      288.24      401.02     37.30 o 
   3   8  17        3.43       25.09      9.76 o 
   4   8  17      582.25      654.28     51.97 o 
   5   8  17      117.70      141.33     11.16 o 
   6   8  17       89.14      112.26     11.68 o 
   3   2  18       76.08       71.78     16.82 o 
   4   2  18      416.13      437.42     25.32 o 
   5   2  18        1.32       21.48     12.73 o 
   6   2  18      107.78      120.22     13.23 o 
   3   3  18      254.06      293.32     19.75 o 
   4   3  18       61.56       87.10     16.54 o 
   5   3  18       70.06      119.57     14.17 o 
   6   3  18      167.92      183.08     14.29 o 
   3   4  18      642.96      771.83     36.89 o 
   4   4  18       74.63      138.74     15.35 o 
   5   4  18      134.64      153.24     14.45 o 
   6   4  18      196.03      212.85     23.79 o 
   3   5  18       14.13       22.98      7.00 o 
   4   5  18      505.29      692.46     78.31 o 
   5   5  18      100.63      108.71     12.93 o 
   6   5  18       14.40       44.00     13.07 o 
   3   6  18      216.85      282.62     28.17 o 
   4   6  18      611.87      761.96     59.07 o 
   5   6  18        8.49       29.77     11.15 o 
                                                 
